# Supplementary material for: Crystal structure of poly[[hexa­qua-1κ4 O,2κ2 O-bis­(μ3-pyridine-2,4-di­car­box­ylato-1κO 2:2κ2 N,O 2′;1′κO 4)cobalt(II)­strontium(II)] dihydrate]
Source: Acta Crystallogr E Crystallogr Commun. 2015 Aug 15;71(Pt 9):m167–8. doi: 10.1107/S2056989015014942 (PMC4555429; doi:10.1107/S2056989015014942)
Supplement: Supplementary file 1 [file e-71-0m167-sup1.cif]

##############################################################################
#                                                                            #
# This CIF contains the data in a paper accepted for publication in          #
# Acta Crystallographica Section E. It conforms to the requirements of       #
# Notes for Authors for Acta Crystallographica Section E, and has been       #
# peer reviewed under the auspices of the IUCr Commission on Journals.       #
#                                                                            #
# Full details of the Crystallographic Information File format               #
# are given in the paper "The Crystallographic Information File (CIF):       #
# a New Standard Archive File for Crystallography" by S. R. Hall, F. H.      #
# Allen and I. D. Brown [Acta Cryst. (1991), A47, 655-685].                  #
#                                                                            #
# The current version of the core CIF dictionary is obtainable from          #
# ftp://ftp.iucr.org/pub/cif_core.dic.                                       #
#                                                                            #
# Software is freely available for graphical display of the structure(s)     #
# in this CIF. For information consult the CIF software page                 #
# http://www.iucr.org/resources/cif/software.                                #
#                                                                            #
# This file may be used for bona fide research purposes within the           #
# scientific community so long as proper attribution is given to the journal # 
# article from which it was obtained.                                        #
#                                                                            #
##############################################################################
data_I
_database_code_depnum_ccdc_archive 'CCDC 761895'
_audit_creation_method     SHELXL-97
_journal_date_recd_electronic     2015-07-31
_journal_date_accepted     2015-08-10
_journal_name_full     'Acta Crystallographica, Section E'
_journal_year     2015
_journal_volume     71
_journal_issue      9
_journal_page_first     m167
_journal_page_last     m168
_journal_paper_category     HM
_journal_paper_doi     10.1107/S2056989015014942
_journal_coeditor_code     IM2469
_publ_contact_author_name     'Yanmei Chen'
_publ_contact_author_address
;
College of Chemical Engineering, Huanggang Normal University,
Huanggang 438000, People's Republic of China
;
_publ_contact_author_email     'cingym@163.com'
_publ_contact_author_fax     '+867138833611'
_publ_contact_author_phone     '+8618872715853'
_publ_section_title
;\
Crystal structure of
poly[[hexaqua-1\k^4^<i>O</i>,2\k^2^<i>O</i>-bis(\m~3~-pyridine-2,4-\
dicarboxylato-1\k^4^<i>O</i>^2^:2\k^2^<i>N</i>,<i>O</i>^2'^;1'\k<i>O</i>^4^)\
cobalt(II)strontium(II)] dihydrate]
;
_publ_section_title_footnote     .
loop_
    _publ_author_name
    _publ_author_footnote
    _publ_author_address
    'Yu, Zhaojun' .
;
College of Chemical Engineering, Huanggang Normal University,
Huanggang 438000, People's Republic of China
;
    'Jiang, Peng' .
;
College of Chemical Engineering, Huanggang Normal University,
Huanggang 438000, People's Republic of China
;
    'Chen, Yanmei' .
;
College of Chemical Engineering, Huanggang Normal University,
Huanggang 438000, People's Republic of China
;
_publ_section_synopsis
;
A 3-D heteromentallic coordination polymer [C~14~H~18~CoN~2~O~14~Sr]~n~\\cdot2n
H~2~O was prepared by the reaction of pyridine-2,4-dicarboxylic acid,
Sr(OH)~2~\\cdot8 H~2~O, Co(OAc)~2~\\cdot4 H~2~O and water in a 8 mL
pyrex-bottle heated to 90^o^C for 2 days.
;
_chemical_name_systematic
;\
Poly[[hexaqua-1\k^4^<i>O</i>,2\k^2^<i>O</i>-\
bis(\m~3~-pyridine-2,4-dicarboxylato-\
1\k^4^<i>O</i>^2^:2\k^2^<i>N</i>,<i>O</i>^2'^;1'\k<i>O</i>^4^)\
cobalt(II)strontium(II)] dihydrate]
;
_chemical_name_common     ?
_chemical_formula_moiety     'C14 H18 Co N2 O14 Sr, 2(H2 O)'
_chemical_formula_sum     'C14 H22 Co N2 O16 Sr'
_chemical_formula_iupac     '[Co Sr (C7 H3 N O4)2 (H2 O)6], 2H2 O'
_chemical_formula_weight     620.89
_chemical_melting_point     ?
_symmetry_cell_setting     monoclinic
_symmetry_space_group_name_H-M     'C 2/c'
_symmetry_space_group_name_Hall     '-C 2yc'
loop_
    _symmetry_equiv_pos_as_xyz
    'x, y, z'
    '-x, y, -z+1/2'
    'x+1/2, y+1/2, z'
    '-x+1/2, y+1/2, -z+1/2'
    '-x, -y, -z'
    'x, -y, z-1/2'
    '-x+1/2, -y+1/2, -z'
    'x+1/2, -y+1/2, z-1/2'
_cell_length_a     18.628(4)
_cell_length_b     6.8742(14)
_cell_length_c     19.101(4)
_cell_angle_alpha     90.00
_cell_angle_beta     118.77(3)
_cell_angle_gamma     90.00
_cell_volume     2144.0(8)
_cell_formula_units_Z     4
_cell_measurement_reflns_used     1892
_cell_measurement_theta_min     2.43
_cell_measurement_theta_max     25.00
_cell_measurement_temperature     293(2)
_exptl_crystal_description     'block'
_exptl_crystal_colour     'yellow'
_exptl_crystal_size_max     0.20
_exptl_crystal_size_mid     0.18
_exptl_crystal_size_min     0.15
_exptl_crystal_density_diffrn     1.924
_exptl_crystal_density_meas     ?
_exptl_crystal_density_method     'not measured'
_exptl_crystal_F_000     1252
_exptl_absorpt_coefficient_mu     3.348
_exptl_absorpt_correction_type     multi-scan
_exptl_absorpt_process_details
;
(SADABS; Bruker, 2005)
;
_exptl_absorpt_correction_T_min     0.5541
_exptl_absorpt_correction_T_max     0.6336
_exptl_special_details     ?
_diffrn_ambient_temperature     293(2)
_diffrn_radiation_type     MoK\a
_diffrn_radiation_wavelength     0.71073
_diffrn_radiation_source     'fine-focus sealed tube'
_diffrn_radiation_monochromator     graphite
_diffrn_measurement_device_type     'Bruker APEXII CCD'
_diffrn_measurement_method     '\f and \w scans'
_diffrn_detector_area_resol_mean     ?
_diffrn_reflns_number     14907
_diffrn_reflns_av_R_equivalents     0.0227
_diffrn_reflns_theta_min     2.43
_diffrn_reflns_theta_max     25.00
_diffrn_reflns_theta_full     25.00
_diffrn_measured_fraction_theta_max     1.000
_diffrn_measured_fraction_theta_full     1.000
_diffrn_reflns_limit_h_min     -22
_diffrn_reflns_limit_h_max     22
_diffrn_reflns_limit_k_min     -7
_diffrn_reflns_limit_k_max     8
_diffrn_reflns_limit_l_min     -22
_diffrn_reflns_limit_l_max     22
_diffrn_standards_number     ?
_diffrn_standards_interval_count     ?
_diffrn_standards_interval_time     ?
_diffrn_standards_decay_%     ?
_refine_special_details
;
Refinement of <i>F</i>^2^ against ALL reflections. The weighted <i>R</i>-factor
<i>wR</i> and goodness of fit <i>S</i> are based on <i>F</i>^2^, conventional
<i>R</i>-factors <i>R</i> are based on <i>F</i>, with <i>F</i> set to zero for
negative <i>F</i>^2^. The threshold expression of <i>F</i>^2^ >
\s(<i>F</i>^2^) is used only for calculating <i>R</i>-factors(gt) <i>etc</i>.
and is not relevant to the choice of reflections for refinement.
<i>R</i>-factors based on <i>F</i>^2^ are statistically about twice as large
as those based on <i>F</i>, and <i>R</i>- factors based on ALL data will be
even larger. During the refinement, the command 'omit -3 50' was used to omit
the reflections above 50 degree.
;
_reflns_number_total     1892
_reflns_number_gt     1776
_reflns_threshold_expression     I>2sigma(I)
_refine_ls_structure_factor_coef     Fsqd
_refine_ls_matrix_type     full
_refine_ls_R_factor_all     0.0216
_refine_ls_R_factor_gt     0.0197
_refine_ls_wR_factor_gt     0.0538
_refine_ls_wR_factor_ref     0.0551
_refine_ls_goodness_of_fit_ref     1.038
_refine_ls_restrained_S_all     1.038
_refine_ls_number_reflns     1892
_refine_ls_number_parameters     180
_refine_ls_number_restraints     0
_refine_ls_hydrogen_treatment     mixed
_refine_ls_weighting_scheme     calc
_refine_ls_weighting_details
         'calc w=1/[\s^2^(Fo^2^)+(0.0320P)^2^+2.0752P] where P=(Fo^2^+2Fc^2^)/3'
_atom_sites_solution_hydrogens     geom
_atom_sites_solution_primary     direct
_atom_sites_solution_secondary     difmap
_refine_ls_shift/su_max     0.000
_refine_ls_shift/su_mean     0.000
_refine_diff_density_max     0.247
_refine_diff_density_min     -0.456
_refine_ls_extinction_method     none
_refine_ls_extinction_coef     ?
loop_
    _atom_type_symbol
    _atom_type_description
    _atom_type_scat_dispersion_real
    _atom_type_scat_dispersion_imag
    _atom_type_scat_source
    'C' 'C' 0.0033 0.0016
                         'International Tables Vol C Tables 4.2.6.8 and 6.1.1.4'
    'H' 'H' 0.0000 0.0000
                         'International Tables Vol C Tables 4.2.6.8 and 6.1.1.4'
    'Co' 'Co' 0.3494 0.9721
                         'International Tables Vol C Tables 4.2.6.8 and 6.1.1.4'
    'N' 'N' 0.0061 0.0033
                         'International Tables Vol C Tables 4.2.6.8 and 6.1.1.4'
    'O' 'O' 0.0106 0.0060
                         'International Tables Vol C Tables 4.2.6.8 and 6.1.1.4'
    'Sr' 'Sr' -1.5307 3.2498
                         'International Tables Vol C Tables 4.2.6.8 and 6.1.1.4'
_computing_data_collection
;
APEX2 (Bruker, 2005)
;
_computing_cell_refinement
;
SAINT (Bruker, 2005)
;
_computing_data_reduction
;
SAINT (Bruker, 2005)
;
_computing_structure_solution
;
SHELXS97 (Sheldrick, 2008)
;
_computing_structure_refinement
;
SHELXL97 (Sheldrick, 2008)
;
_computing_molecular_graphics
;
SHELXTL (Sheldrick, 2008) and DIAMOND (Brandenburg, 1999)
;
_computing_publication_material
;
SHELXTL (Sheldrick, 2008)
;
loop_
    _atom_site_type_symbol
    _atom_site_label
    _atom_site_fract_x
    _atom_site_fract_y
    _atom_site_fract_z
    _atom_site_U_iso_or_equiv
    _atom_site_adp_type
    _atom_site_calc_flag
    _atom_site_refinement_flags
    _atom_site_occupancy
    _atom_site_symmetry_multiplicity
    _atom_site_disorder_assembly
    _atom_site_disorder_group
    Sr Sr1 0.0000 0.01264(3) 0.2500 0.02146(10) Uani d S 1 2 . .
    Co Co1 0.0000 0.5000 0.5000 0.01990(11) Uani d S 1 2 . .
    O O1 -0.00844(7) 0.38635(19) 0.39640(7) 0.0266(3) Uani d . 1 1 . .
    O O2 0.06342(8) 0.3272(2) 0.33384(7) 0.0315(3) Uani d . 1 1 . .
    O O4 0.42018(7) 0.5817(2) 0.60160(7) 0.0305(3) Uani d . 1 1 . .
    O O3 0.36287(8) 0.4710(2) 0.47716(9) 0.0317(3) Uani d . 1 1 . .
    O O5 -0.03083(9) 0.7721(2) 0.44277(9) 0.0331(3) Uani d . 1 1 . .
    H H5A 0.0016(16) 0.826(4) 0.4351(14) 0.050 Uiso d . 1 1 . .
    H H5B -0.0549(15) 0.844(4) 0.4563(14) 0.050 Uiso d . 1 1 . .
    O O6 -0.11541(10) 0.1289(3) 0.28103(10) 0.0449(4) Uani d . 1 1 . .
    H H6A -0.0932(18) 0.204(5) 0.3145(18) 0.067 Uiso d . 1 1 . .
    H H6B -0.143(2) 0.067(5) 0.2920(19) 0.067 Uiso d . 1 1 . .
    O O7 0.07800(11) -0.3050(3) 0.24138(10) 0.0465(4) Uani d . 1 1 . .
    H H7A 0.0880(19) -0.302(5) 0.2065(18) 0.070 Uiso d . 1 1 . .
    H H7B 0.0788(19) -0.423(5) 0.2552(18) 0.070 Uiso d . 1 1 . .
    N N1 0.12275(9) 0.5227(2) 0.52456(9) 0.0200(3) Uani d . 1 1 . .
    C C1 0.13299(11) 0.4627(2) 0.46297(10) 0.0186(3) Uani d . 1 1 . .
    C C2 0.20789(11) 0.4628(2) 0.46526(10) 0.0203(4) Uani d . 1 1 . .
    H H2 0.2125 0.4217 0.4212 0.024 Uiso calc R 1 1 . .
    C C3 0.27660(11) 0.5250(2) 0.53410(11) 0.0199(4) Uani d . 1 1 . .
    C C4 0.26621(10) 0.5851(3) 0.59769(10) 0.0243(4) Uani d . 1 1 . .
    H H4 0.3108 0.6272 0.6448 0.029 Uiso calc R 1 1 . .
    C C5 0.18875(10) 0.5820(3) 0.59040(10) 0.0250(4) Uani d . 1 1 . .
    H H5 0.1824 0.6234 0.6335 0.030 Uiso calc R 1 1 . .
    C C6 0.05723(10) 0.3868(2) 0.39153(10) 0.0210(4) Uani d . 1 1 . .
    C C7 0.35996(11) 0.5254(2) 0.53790(11) 0.0222(4) Uani d . 1 1 . .
    O O8 0.27133(18) 0.4156(6) 0.30992(15) 0.1108(11) Uani d . 1 1 . .
    H H8A 0.239(3) 0.339(8) 0.295(3) 0.166 Uiso d . 1 1 . .
    H H8B 0.289(3) 0.430(8) 0.358(3) 0.166 Uiso d . 1 1 . .
loop_
    _atom_site_aniso_label
    _atom_site_aniso_U_11
    _atom_site_aniso_U_22
    _atom_site_aniso_U_33
    _atom_site_aniso_U_12
    _atom_site_aniso_U_13
    _atom_site_aniso_U_23
    Sr1 0.02048(15) 0.02650(15) 0.01701(14) 0.000 0.00871(11) 0.000
    Co1 0.01467(19) 0.0272(2) 0.01995(19) -0.00072(11) 0.01003(15) -0.00234(12)
    O1 0.0171(6) 0.0390(7) 0.0237(6) -0.0033(5) 0.0099(5) -0.0083(5)
    O2 0.0295(7) 0.0452(8) 0.0233(6) -0.0070(6) 0.0154(6) -0.0120(6)
    O4 0.0171(6) 0.0449(8) 0.0262(7) -0.0022(6) 0.0079(5) 0.0046(6)
    O3 0.0247(7) 0.0431(8) 0.0344(8) 0.0008(6) 0.0199(6) -0.0043(6)
    O5 0.0305(7) 0.0300(8) 0.0512(9) 0.0033(6) 0.0295(7) 0.0058(6)
    O6 0.0445(9) 0.0566(11) 0.0438(9) -0.0198(7) 0.0294(8) -0.0190(8)
    O7 0.0529(10) 0.0425(9) 0.0410(9) 0.0015(8) 0.0201(8) -0.0091(7)
    N1 0.0175(8) 0.0242(8) 0.0202(8) 0.0004(5) 0.0106(6) -0.0009(5)
    C1 0.0190(8) 0.0183(8) 0.0198(9) 0.0007(7) 0.0103(7) 0.0015(7)
    C2 0.0218(9) 0.0213(8) 0.0217(9) 0.0014(7) 0.0135(7) 0.0002(7)
    C3 0.0181(9) 0.0183(8) 0.0247(9) 0.0024(6) 0.0115(8) 0.0048(6)
    C4 0.0191(8) 0.0303(10) 0.0208(8) -0.0007(7) 0.0075(7) -0.0007(7)
    C5 0.0216(9) 0.0353(10) 0.0198(8) 0.0000(8) 0.0114(7) -0.0052(7)
    C6 0.0213(8) 0.0206(9) 0.0208(8) 0.0007(7) 0.0099(7) 0.0004(6)
    C7 0.0184(9) 0.0214(9) 0.0278(10) 0.0032(7) 0.0119(8) 0.0072(7)
    O8 0.0901(19) 0.191(3) 0.0507(13) -0.065(2) 0.0334(14) -0.0089(17)
_geom_special_details
;
All e.s.d.'s (except the e.s.d. in the dihedral angle between two l.s. planes)
are estimated using the full covariance matrix. The cell e.s.d.'s are taken
into account individually in the estimation of e.s.d.'s in distances, angles
and torsion angles; correlations between e.s.d.'s in cell parameters are only
used when they are defined by crystal symmetry. An approximate (isotropic)
treatment of cell e.s.d.'s is used for estimating e.s.d.'s involving l.s.
planes.
;
loop_
    _geom_bond_atom_site_label_1
    _geom_bond_atom_site_label_2
    _geom_bond_site_symmetry_2
    _geom_bond_distance
    _geom_bond_publ_flag
    Co1 O1 5_566 2.0619(12) ?
    Co1 O1 . 2.0619(12) ?
    Co1 O5 . 2.1025(15) ?
    Co1 O5 5_566 2.1025(15) ?
    Co1 N1 . 2.1072(16) ?
    Co1 N1 5_566 2.1072(16) ?
    O1 C6 . 1.271(2) ?
    O2 C6 . 1.232(2) ?
    O4 C7 . 1.255(2) ?
    O3 C7 . 1.245(2) ?
    O5 H5A . 0.78(3) ?
    O5 H5B . 0.79(3) ?
    O6 H6A . 0.77(3) ?
    O6 H6B . 0.77(3) ?
    O7 H7A . 0.77(3) ?
    O7 H7B . 0.85(4) ?
    N1 C5 . 1.331(2) ?
    N1 C1 . 1.344(2) ?
    C1 C2 . 1.375(3) ?
    C1 C6 . 1.507(2) ?
    C2 C3 . 1.389(3) ?
    C2 H2 . 0.9300 ?
    C3 C4 . 1.382(3) ?
    C3 C7 . 1.519(2) ?
    C4 C5 . 1.382(2) ?
    C4 H4 . 0.9300 ?
    C5 H5 . 0.9300 ?
    O8 H8A . 0.75(5) ?
    O8 H8B . 0.82(6) ?
loop_
    _geom_angle_atom_site_label_1
    _geom_angle_atom_site_label_2
    _geom_angle_atom_site_label_3
    _geom_angle_site_symmetry_1
    _geom_angle_site_symmetry_3
    _geom_angle
    _geom_angle_publ_flag
    O1 Co1 O1 5_566 . 180.0 ?
    O1 Co1 O5 5_566 . 92.14(6) ?
    O1 Co1 O5 . . 87.86(6) ?
    O1 Co1 O5 5_566 5_566 87.86(6) ?
    O1 Co1 O5 . 5_566 92.14(6) ?
    O5 Co1 O5 . 5_566 180.0 ?
    O1 Co1 N1 5_566 . 100.66(6) ?
    O1 Co1 N1 . . 79.34(6) ?
    O5 Co1 N1 . . 92.61(6) ?
    O5 Co1 N1 5_566 . 87.39(6) ?
    O1 Co1 N1 5_566 5_566 79.34(6) ?
    O1 Co1 N1 . 5_566 100.66(6) ?
    O5 Co1 N1 . 5_566 87.39(6) ?
    O5 Co1 N1 5_566 5_566 92.61(6) ?
    N1 Co1 N1 . 5_566 180.0 ?
    C6 O1 Co1 . . 115.97(11) ?
    Co1 O5 H5A . . 118.5(19) ?
    Co1 O5 H5B . . 116.3(18) ?
    H5A O5 H5B . . 112(3) ?
    H6A O6 H6B . . 108(3) ?
    H7A O7 H7B . . 109(3) ?
    C5 N1 C1 . . 117.74(15) ?
    C5 N1 Co1 . . 130.01(12) ?
    C1 N1 Co1 . . 112.24(12) ?
    N1 C1 C2 . . 122.78(16) ?
    N1 C1 C6 . . 115.66(15) ?
    C2 C1 C6 . . 121.51(15) ?
    C1 C2 C3 . . 119.27(16) ?
    C1 C2 H2 . . 120.4 ?
    C3 C2 H2 . . 120.4 ?
    C4 C3 C2 . . 117.96(16) ?
    C4 C3 C7 . . 121.99(16) ?
    C2 C3 C7 . . 120.05(16) ?
    C5 C4 C3 . . 119.22(16) ?
    C5 C4 H4 . . 120.4 ?
    C3 C4 H4 . . 120.4 ?
    N1 C5 C4 . . 123.02(16) ?
    N1 C5 H5 . . 118.5 ?
    C4 C5 H5 . . 118.5 ?
    O2 C6 O1 . . 124.93(16) ?
    O2 C6 C1 . . 118.35(15) ?
    O1 C6 C1 . . 116.71(14) ?
    O3 C7 O4 . . 125.23(17) ?
    O3 C7 C3 . . 117.19(17) ?
    O4 C7 C3 . . 117.58(16) ?
    H8A O8 H8B . . 109(5) ?
loop_
    _geom_torsion_atom_site_label_1
    _geom_torsion_atom_site_label_2
    _geom_torsion_atom_site_label_3
    _geom_torsion_atom_site_label_4
    _geom_torsion_site_symmetry_1
    _geom_torsion_site_symmetry_2
    _geom_torsion_site_symmetry_3
    _geom_torsion_site_symmetry_4
    _geom_torsion
    _geom_torsion_publ_flag
    O5 Co1 O1 C6 . . . . 90.49(13) ?
    N1 Co1 O1 C6 . . . . -2.57(12) ?
    O5 Co1 N1 C5 . . . . 96.46(16) ?
    O1 Co1 N1 C1 . . . . 2.35(11) ?
    O5 Co1 N1 C1 . . . . -84.97(12) ?
    C5 N1 C1 C2 . . . . -0.8(3) ?
    Co1 N1 C1 C2 . . . . -179.57(13) ?
    C5 N1 C1 C6 . . . . 176.84(15) ?
    Co1 N1 C1 C6 . . . . -1.93(18) ?
    N1 C1 C2 C3 . . . . 0.8(3) ?
    C6 C1 C2 C3 . . . . -176.73(15) ?
    C1 C2 C3 C4 . . . . -0.2(2) ?
    C1 C2 C3 C7 . . . . 179.75(15) ?
    C2 C3 C4 C5 . . . . -0.3(3) ?
    C7 C3 C4 C5 . . . . 179.75(16) ?
    C1 N1 C5 C4 . . . . 0.3(3) ?
    Co1 N1 C5 C4 . . . . 178.77(13) ?
    C3 C4 C5 N1 . . . . 0.3(3) ?
    Co1 O1 C6 O2 . . . . -179.05(14) ?
    Co1 O1 C6 C1 . . . . 2.30(19) ?
    N1 C1 C6 O2 . . . . -178.92(16) ?
    C2 C1 C6 O2 . . . . -1.3(3) ?
    N1 C1 C6 O1 . . . . -0.2(2) ?
    C2 C1 C6 O1 . . . . 177.49(16) ?
    C4 C3 C7 O3 . . . . -179.09(16) ?
    C2 C3 C7 O3 . . . . 1.0(2) ?
    C4 C3 C7 O4 . . . . 0.4(2) ?
    C2 C3 C7 O4 . . . . -179.53(16) ?
loop_
    _geom_hbond_atom_site_label_D
    _geom_hbond_atom_site_label_H
    _geom_hbond_atom_site_label_A
    _geom_hbond_site_symmetry_A
    _geom_hbond_distance_DH
    _geom_hbond_distance_HA
    _geom_hbond_distance_DA
    _geom_hbond_angle_DHA
    O5 H5A O4 7_566 0.78(3) 2.00(3) 2.7672(19) 168(2)
    O5 H5B O3 3_455 0.79(3) 1.96(3) 2.734(2) 165(3)
    O6 H6B O8 3_445 0.77(3) 2.07(4) 2.833(3) 173(3)
    O7 H7A O5 2_545 0.77(3) 2.57(3) 3.233(3) 145(3)
    O7 H7B O2 1_545 0.85(4) 2.39(3) 3.170(2) 153(3)
    O8 H8A O6 2 0.75(5) 2.50(5) 3.238(3) 167(5)
    O8 H8B O3 . 0.82(6) 2.04(6) 2.831(3) 164(6)
    O6 H6A O1 . 0.77(3) 2.03(3) 2.781(2) 164(3)
_iucr_refine_instructions_details
;
TITL t in Cc                          C2/c
CELL  0.71073   18.6280    6.8742   19.1010    90.000   118.770    90.000
ZERR 4           0.0040    0.0014    0.0040     0.000     0.030     0.000
LATT   7
SYMM             - X ,              Y ,    0.50000 - Z
SFAC  C   2.31000  20.84392 1.02000  10.20751   1.58860   0.56870   0.86500 =
         51.65125   0.21560 0.00330   0.00160    11.500   0.68000  12.01000
SFAC  H   0.49300  10.51091 0.32291  26.12573   0.14019   3.14236   0.04081 =
         57.79977   0.00304 0.00000   0.00000     0.624   0.35000   1.00800
SFAC Co  12.28411   4.27910 7.34091   0.27840   4.00340  13.53591   2.34880 =
         71.16927   1.01180 0.34940   0.97210  4010.000   1.23000  58.93000
SFAC  N  12.21261   0.00570 3.13220   9.89331   2.01250  28.99754   1.16630 =
          0.58260 -11.52901 0.00610   0.00330    19.600   0.68000  14.01000
SFAC  O   3.04850  13.27711 2.28680   5.70111   1.54630   0.32390   0.86700 =
         32.90894   0.25080 0.01060   0.00600    32.500   0.68000  16.00000
SFAC Sr  17.56631   1.55640 9.81841  14.09881   5.42200   0.16640   2.66940 =
        132.37610   2.50640 -1.5307   3.24980 13200.000   1.12000  87.62000
UNIT    56 88 4 8 64 4
conf
size 0.20 0.15 0.18
htab
eqiv $1 -x+1/2, -y+3/2, -z+1
eqiv $2 x-1/2, y+1/2, z
eqiv $3 x-1/2, y-1/2, z
eqiv $4 -x, y-1, -z+1/2
eqiv $5 x, y-1, z
eqiv $6 -x, y, -z+1/2
htab o5 o4_$1
htab o5 o3_$2
htab o6 o8_$3
htab o7 o5_$4
htab o7 o2_$5
htab o8 o6_$6
htab o8 o3
htab o6 o1
omit -3 50
L.S. 13
ACTA
BOND $H
WGHT    0.032000    2.075200
FVAR       0.07032
SR1   6  0.000000   0.012644   0.250000    10.50000  0.02048 0.02650 =
         0.01701    0.00000    0.00871    0.00000
CO1   3  0.000000   0.500000   0.500000    10.50000  0.01467 0.02723 =
         0.01995   -0.00234    0.01003   -0.00072
O1    5 -0.008437   0.386348   0.396403    11.00000  0.01708 0.03896 =
         0.02371   -0.00834    0.00987   -0.00327
O2    5  0.063422   0.327185   0.333842    11.00000  0.02954 0.04518 =
         0.02327   -0.01202    0.01539   -0.00705
O4    5  0.420180   0.581738   0.601605    11.00000  0.01711 0.04494 =
         0.02621    0.00455    0.00789   -0.00218
O3    5  0.362868   0.471041   0.477163    11.00000  0.02470 0.04309 =
         0.03443   -0.00429    0.01988    0.00083
O5    5 -0.030832   0.772148   0.442768    11.00000  0.03047 0.03001 =
         0.05117    0.00577    0.02952    0.00327
H5A   2    0.001645    0.826143    0.435093    11.00000   -1.50000
H5B   2   -0.054908    0.844044    0.456299    11.00000   -1.50000
O6    5   -0.115409    0.128873    0.281033    11.00000  0.04445  0.05655 =
         0.04381   -0.01903    0.02940   -0.01984
H6A   2   -0.093243    0.203900    0.314482    11.00000   -1.50000
H6B   2   -0.142886    0.067117    0.291964    11.00000   -1.50000
O7    5    0.078002   -0.305026    0.241384    11.00000  0.05294  0.04246 =
         0.04103   -0.00912    0.02013    0.00148
H7A   2    0.087969   -0.302212    0.206518    11.00000   -1.50000
H7B   2    0.078754   -0.422696    0.255241    11.00000   -1.50000
N1    4    0.122748    0.522658    0.524559    11.00000  0.01752  0.02422 =
         0.02017   -0.00088    0.01058    0.00037
C1    1    0.132994    0.462683    0.462975    11.00000  0.01905  0.01834 =
         0.01976    0.00153    0.01033    0.00066
C2    1    0.207895    0.462796    0.465265    11.00000  0.02176  0.02132 =
         0.02166    0.00017    0.01350    0.00140
AFIX  43
H2    2    0.212518    0.421670    0.421219    11.00000   -1.20000
AFIX   0
C3    1    0.276603    0.525023    0.534100    11.00000  0.01809  0.01832 =
         0.02472    0.00481    0.01151    0.00241
C4    1    0.266212    0.585129    0.597691    11.00000  0.01911  0.03029 =
         0.02085   -0.00070    0.00751   -0.00070
AFIX  43
H4    2    0.310839    0.627162    0.644836    11.00000   -1.20000
AFIX   0
C5    1    0.188746    0.582040    0.590401    11.00000  0.02165  0.03527 =
         0.01983   -0.00518    0.01140    0.00005
AFIX  43
H5    2    0.182426    0.623352    0.633482    11.00000   -1.20000
AFIX   0
C6    1    0.057226    0.386823    0.391527    11.00000  0.02132  0.02062 =
         0.02078    0.00042    0.00989    0.00074
C7    1    0.359959    0.525438    0.537899    11.00000  0.01839  0.02145 =
         0.02785    0.00720    0.01192    0.00319
O8    5    0.271329    0.415646    0.309916    11.00000  0.0901   0.19118 =
         0.05066   -0.00886    0.03340   -0.06532
H8A   2    0.238683    0.338794    0.295291    11.00000   -1.50000
H8B   2    0.288992    0.430230    0.357931    11.00000   -1.50000
HKLF 4 1 1.0000 0.0000 0.0000 0.0000  1.0000  0.0000 0.0000 0.0000 1.0000
REM  t in Cc                          C2/c
REM R1 =  0.0197 for   1776 Fo > 4sig(Fo)  and  0.0216 for all   1892 data
REM    180 parameters refined using      0 restraints
END
WGHT      0.0306      2.2181
REM Highest difference peak 0.247, deepest hole -0.456, 1-sigma level 0.053
Q1    1   0.3156  0.5020  0.5367  11.00000  0.05    0.25
Q2    1   0.2941  0.3253  0.2883  11.00000  0.05    0.23
Q3    1   0.0951  0.4249  0.4292  11.00000  0.05    0.22
Q4    1   0.2724  0.5849  0.5592  11.00000  0.05    0.19
Q5    1   0.1651  0.5070  0.4597  11.00000  0.05    0.18
Q6    1   0.2415  0.5052  0.4969  11.00000  0.05    0.18
Q7    1   0.2249  0.6434  0.5835  11.00000  0.05    0.17
Q8    1   0.1781  0.4057  0.4762  11.00000  0.05    0.17
Q9    1   0.0000  0.7886  0.4948  11.00000  0.05    0.17
Q10   1   0.0948  0.3490  0.3308  11.00000  0.05    0.17
Q11   1   0.1264  0.4935  0.4904  11.00000  0.05    0.15
Q12   1   0.4105  0.5614  0.6364  11.00000  0.05    0.14
Q13   1   0.2281  0.5291  0.5942  11.00000  0.05    0.13
Q14   1   0.0734  0.2814  0.3721  11.00000  0.05    0.13
Q15   1   0.0887  0.5877  0.5107  11.00000  0.05    0.13
Q16   1   0.0455 -0.3592  0.1922  11.00000  0.05    0.13
Q17   1   0.0934 -0.2112  0.2902  11.00000  0.05    0.13
Q18   1   0.0168  0.4350  0.3914  11.00000  0.05    0.12
Q19   1   0.2174  0.4061  0.2884  11.00000  0.05    0.12
Q20   1   0.0455  0.1247  0.2661  11.00000  0.05    0.12
;
