# Supplementary material for: Crystal structure of poly[[hexa­qua-1κ4 O,2κ2 O-bis­(μ3-pyridine-2,4-di­car­box­ylato-1κO 2:2κ2 N,O 2′;1′κO 4)cobalt(II)­strontium(II)] dihydrate]
Source: Acta Crystallogr E Crystallogr Commun. 2015 Aug 15;71(Pt 9):m167–8. doi: 10.1107/S2056989015014942 (PMC4555429; doi:10.1107/S2056989015014942)
Supplement: Supplementary file 2 [file e-71-0m167-Isup2.hkl]

# 
# h,k,l, Fc-squared, Fo-squared, sigma(Fo-squared) and status flag 
# 
data_I
_shelx_title ' t in Cc                          C2/c' 
_shelx_refln_list_code          4 
_shelx_F_calc_maximum      445.93 
_exptl_crystal_F_000      1251.76 
_reflns_d_resolution_high  0.8409 
 
loop_ 
 _symmetry_equiv_pos_as_xyz 
 'x, y, z' 
 '-x, y, -z+1/2' 
 'x+1/2, y+1/2, z' 
 '-x+1/2, y+1/2, -z+1/2' 
 '-x, -y, -z' 
 'x, -y, z-1/2' 
 '-x+1/2, -y+1/2, -z' 
 'x+1/2, -y+1/2, z-1/2' 
 
_cell_length_a    18.6280 
_cell_length_b     6.8742 
_cell_length_c    19.1010 
_cell_angle_alpha  90.000 
_cell_angle_beta  118.770 
_cell_angle_gamma  90.000 
 
_shelx_F_squared_multiplier     1.000 
 
loop_ 
 _refln_index_h 
 _refln_index_k 
 _refln_index_l 
 _refln_F_squared_calc 
 _refln_F_squared_meas 
 _refln_F_squared_sigma 
 _refln_observed_status 
   2   0   0    71711.15    67190.91    940.14 o 
   4   0   0    33160.09    32301.68    332.27 o 
   6   0   0    10006.07    10247.39    108.74 o 
   8   0   0    47806.02    46577.94    507.00 o 
  10   0   0    19873.95    19939.04    215.35 o 
  12   0   0     7900.45     7608.30     95.54 o 
  14   0   0    30423.20    29988.28    345.78 o 
  16   0   0    15891.93    15286.42    185.11 o 
  18   0   0     3813.07     3902.09     61.64 o 
   1   1   0      115.87      143.36      2.76 o 
   3   1   0     2649.34     2875.18     22.74 o 
   5   1   0      431.72      576.60      9.86 o 
   7   1   0      390.02      310.64     10.26 o 
   9   1   0     2961.69     2926.98     25.29 o 
  11   1   0     1157.12     1180.42     14.79 o 
  13   1   0     4100.63     4148.96     39.19 o 
  15   1   0      983.56      993.04     17.78 o 
  17   1   0      109.66      106.73     10.86 o 
  19   1   0      237.54      225.78     15.94 o 
   0   2   0   150121.06   131217.31   1412.03 o 
   2   2   0      753.57      747.31      9.64 o 
   4   2   0    12841.93    12426.93     85.18 o 
   6   2   0    35560.75    34442.34    240.32 o 
   8   2   0    58831.46    58041.79    402.52 o 
  10   2   0    16607.02    16469.29    118.73 o 
  12   2   0     5849.89     5569.43     47.60 o 
  14   2   0    19154.65    19076.39    151.00 o 
  16   2   0     9722.95     9606.86     82.21 o 
  18   2   0     3720.74     3850.95     44.61 o 
   1   3   0     5419.79     5525.71     44.18 o 
   3   3   0     3037.42     3241.14     26.27 o 
   5   3   0      257.03      269.07      6.39 o 
   7   3   0      300.44      368.31      7.69 o 
   9   3   0      859.93      951.61     14.71 o 
  11   3   0      145.43      129.97      7.69 o 
  13   3   0     5041.58     5155.35     48.03 o 
  15   3   0      658.02      645.46     15.49 o 
  17   3   0      198.59      215.67     13.30 o 
   0   4   0    20050.08    20040.20    198.96 o 
   2   4   0    10542.48     9812.73     83.48 o 
   4   4   0     8699.19     8447.52     59.26 o 
   6   4   0    20305.04    20546.97    179.25 o 
   8   4   0    21206.24    21579.67    148.26 o 
  10   4   0     5409.68     5496.25     50.21 o 
  12   4   0     2215.88     2283.24     30.76 o 
  14   4   0     7110.12     7296.51     75.95 o 
  16   4   0     2047.93     2171.00     48.03 o 
   1   5   0      207.38      218.70     11.42 o 
   3   5   0     1183.30     1161.21     22.50 o 
   5   5   0     5227.47     5151.53     53.31 o 
   7   5   0     2904.70     2844.75     31.58 o 
   9   5   0       29.05       34.14      8.92 o 
  11   5   0       31.63       46.05     10.46 o 
  13   5   0       21.48       15.25     10.70 o 
  15   5   0      151.46      139.65     12.14 o 
   0   6   0     6951.94     6837.81    117.83 o 
   2   6   0     6412.13     6207.29     84.96 o 
   4   6   0     2460.19     2570.20     42.34 o 
   6   6   0     5945.79     6056.88     69.15 o 
   8   6   0     7352.77     7344.61     80.53 o 
  10   6   0     2873.55     3059.94     46.90 o 
  12   6   0     1682.11     1768.90     33.66 o 
   1   7   0       18.90       15.72     19.25 o 
   3   7   0      231.09      240.04     21.19 o 
   5   7   0       58.28       77.26     17.75 o 
   7   7   0      103.50       89.40     16.26 o 
   9   7   0       53.36       26.76     16.77 o 
   0   8   0     2771.32     2783.55     94.02 o 
   2   8   0     3204.45     3068.73     60.38 o 
 -19   1   1      219.19      196.56     13.53 o 
 -17   1   1      352.87      400.59     13.15 o 
 -15   1   1      407.77      388.71     12.25 o 
 -13   1   1     1517.89     1493.80     19.43 o 
 -11   1   1       14.03       26.88      4.87 o 
  -9   1   1     1141.71     1123.23     12.72 o 
  -7   1   1    10847.95    11003.71     82.37 o 
  -5   1   1     3956.02     3736.76     28.51 o 
  -3   1   1     4026.68     4383.72     29.42 o 
  -1   1   1      871.63      983.36      8.16 o 
   1   1   1     1214.17     1379.51     11.44 o 
   3   1   1     1796.15     1666.88     13.76 o 
   5   1   1     2075.91     2050.72     17.42 o 
   7   1   1       27.80       27.59      3.73 o 
   9   1   1      415.04      419.91      8.68 o 
  11   1   1        9.54       30.00      6.71 o 
  13   1   1       24.25       31.76      7.62 o 
  15   1   1      834.05      803.33     17.20 o 
  17   1   1     1101.94     1134.16     28.57 o 
 -18   2   1       31.24       38.29     14.38 o 
 -16   2   1        3.23        2.59      8.94 o 
 -14   2   1      203.07      195.41      9.66 o 
 -12   2   1     2319.50     2358.12     23.71 o 
 -10   2   1     2463.00     2286.09     22.81 o 
  -8   2   1     9477.14    10029.11     76.80 o 
  -6   2   1       18.71       34.00      3.56 o 
  -4   2   1    21218.74    21669.40    150.62 o 
  -2   2   1      429.44      591.22     10.92 o 
   0   2   1    10495.20    11198.67     80.79 o 
   2   2   1     6099.79     5977.09     45.24 o 
   4   2   1     1507.89     1402.23     13.17 o 
   6   2   1      646.68      745.31     10.07 o 
   8   2   1       15.70       25.28      4.62 o 
  10   2   1       39.52       34.44      6.05 o 
  12   2   1     2215.42     2144.06     23.63 o 
  14   2   1      249.03      263.43     11.13 o 
  16   2   1       90.34       87.19     11.35 o 
  18   2   1        5.04        5.23     17.78 o 
 -17   3   1       23.25       20.86      9.96 o 
 -15   3   1      177.08      170.39     11.50 o 
 -13   3   1     2819.72     2840.64     29.10 o 
 -11   3   1      369.39      385.67     10.02 o 
  -9   3   1      249.49      228.42      8.29 o 
  -7   3   1     1470.35     1438.41     16.13 o 
  -5   3   1      361.07      397.93      7.59 o 
  -3   3   1      366.82      396.82      9.60 o 
  -1   3   1     1737.58     1766.24     32.29 o 
   1   3   1    12717.36    12913.17     87.13 o 
   3   3   1     3805.70     3787.61     28.79 o 
   5   3   1     4221.18     4558.30     32.69 o 
   7   3   1     3075.96     3099.52     27.24 o 
   9   3   1      218.69      249.71      8.90 o 
  11   3   1     1537.33     1525.68     23.64 o 
  13   3   1      436.60      506.01     17.86 o 
  15   3   1      931.01      924.76     20.03 o 
  17   3   1      551.70      564.50     18.58 o 
 -16   4   1       12.13       22.43     10.91 o 
 -14   4   1      169.46      152.56     11.56 o 
 -12   4   1      599.42      622.30     14.62 o 
 -10   4   1      105.59      126.06      8.25 o 
  -8   4   1     1053.73     1117.73     15.10 o 
  -6   4   1      290.13      306.91      7.65 o 
  -4   4   1      847.49      815.50     12.57 o 
  -2   4   1     1030.30      997.11     14.85 o 
   0   4   1     1285.17     1374.15     18.55 o 
   2   4   1     3230.45     3379.72     28.73 o 
   4   4   1     1060.50      976.40     11.67 o 
   6   4   1     4628.00     4670.96     37.48 o 
   8   4   1       23.04       22.96      6.81 o 
  10   4   1      747.82      783.38     19.11 o 
  12   4   1       96.61       97.62     10.22 o 
  14   4   1      410.55      433.75     15.18 o 
  16   4   1      271.90      303.45     15.95 o 
 -15   5   1      465.34      497.90     18.95 o 
 -13   5   1      114.38      120.71     14.59 o 
 -11   5   1     2513.27     2500.07     36.18 o 
  -9   5   1     1556.62     1585.03     25.62 o 
  -7   5   1     1674.88     1561.05     24.72 o 
  -5   5   1      436.69      433.68     13.61 o 
  -3   5   1      201.69      208.26     11.26 o 
  -1   5   1       85.31       83.65      7.75 o 
   1   5   1       18.25        6.06      8.20 o 
   3   5   1      237.05      251.84     10.68 o 
   5   5   1     2141.83     2196.62     26.65 o 
   7   5   1      154.54      172.01     10.17 o 
   9   5   1       11.71       -1.07      8.64 o 
  11   5   1       65.56       78.31     10.94 o 
  13   5   1       71.66       68.36     11.91 o 
 -12   6   1     1729.58     1839.77     66.12 o 
 -10   6   1      171.00      220.08     15.62 o 
  -8   6   1      525.80      497.98     17.15 o 
  -6   6   1      155.62      176.81     14.51 o 
  -4   6   1     3935.30     3840.80     60.39 o 
  -2   6   1     1464.60     1441.47     49.72 o 
   0   6   1      549.82      505.60     20.99 o 
   2   6   1     1640.58     1590.47     35.96 o 
   4   6   1      152.60      161.13     12.78 o 
   6   6   1      740.88      775.39     20.44 o 
   8   6   1       97.41      112.55     14.14 o 
  10   6   1      700.78      713.79     18.80 o 
  12   6   1      481.01      517.96     18.47 o 
  -9   7   1       89.34      114.84     20.28 o 
  -7   7   1      291.02      308.63     21.55 o 
  -5   7   1      208.61      252.06     18.92 o 
  -3   7   1      238.81      260.61     23.88 o 
  -1   7   1      473.03      438.89     25.01 o 
   1   7   1       61.70       82.58     22.48 o 
   3   7   1      527.60      521.71     25.44 o 
   5   7   1      760.61      703.73     25.80 o 
   7   7   1      268.02      274.20     20.68 o 
   9   7   1      523.00      525.15     27.39 o 
  -4   8   1     1701.29     1594.06     50.51 o 
  -2   8   1      209.15      250.79     27.21 o 
   0   8   1      473.54      429.20     31.56 o 
   2   8   1      872.81      828.48     34.32 o 
 -20   0   2      357.80      422.95     22.19 o 
 -18   0   2     1449.62     1473.84     34.44 o 
 -16   0   2      219.28      200.49     14.57 o 
 -14   0   2      638.19      652.66     19.73 o 
 -12   0   2      106.94      136.73     15.83 o 
 -10   0   2      504.33      513.49     13.16 o 
  -8   0   2    16993.50    19514.14    187.88 o 
  -6   0   2     6865.47     6619.20     83.62 o 
  -4   0   2    17227.16    18314.93    212.38 o 
  -2   0   2    17916.46    17854.58    291.83 o 
   0   0   2    22195.67    23557.89    289.39 o 
   2   0   2     1698.48     1666.61     17.54 o 
   4   0   2     1352.79     1470.20     19.04 o 
   6   0   2    12977.80    12781.53    135.12 o 
   8   0   2       93.86      109.68     17.74 o 
  10   0   2     7666.86     7438.37     84.60 o 
  12   0   2    22245.47    21652.91    252.47 o 
  14   0   2      158.14      159.67     14.65 o 
  16   0   2      150.26      101.29     23.78 o 
  18   0   2      837.52      948.70     36.59 o 
 -19   1   2     7944.36     8065.26     72.14 o 
 -17   1   2    15556.73    15386.40    124.51 o 
 -15   1   2    17284.10    16782.21    133.32 o 
 -13   1   2    11294.73    11372.85     92.62 o 
 -11   1   2    26898.46    26289.14    186.16 o 
  -9   1   2    38566.09    38985.74    283.69 o 
  -7   1   2    38441.78    37937.96    289.55 o 
  -5   1   2    47555.26    47675.17    359.59 o 
  -3   1   2    26367.21    26720.17    177.28 o 
  -1   1   2    64158.50    59967.88    393.48 o 
   1   1   2    42640.43    40543.09    299.70 o 
   3   1   2    36216.45    36501.88    264.63 o 
   5   1   2    43294.44    40312.96    304.40 o 
   7   1   2    31377.31    30731.82    214.23 o 
   9   1   2    41524.35    40526.65    282.22 o 
  11   1   2    17898.04    17948.88    129.44 o 
  13   1   2      795.40      763.88     18.01 o 
  15   1   2     6073.49     6073.50     65.25 o 
  17   1   2     5226.03     5245.17     62.68 o 
 -18   2   2      142.55      185.29     11.66 o 
 -16   2   2       48.34       49.14      9.16 o 
 -14   2   2      939.13      912.15     17.17 o 
 -12   2   2     1857.29     1810.95     19.59 o 
 -10   2   2     1959.85     2064.67     20.89 o 
  -8   2   2      595.02      732.24     10.34 o 
  -6   2   2     5642.74     5963.59     42.69 o 
  -4   2   2    31209.56    30994.43    229.39 o 
  -2   2   2    13136.33    13366.28     92.19 o 
   0   2   2    33652.63    36325.98    259.15 o 
   2   2   2     3250.88     3443.73     24.97 o 
   4   2   2    15300.66    16180.27    114.33 o 
   6   2   2      447.54      411.97      8.07 o 
   8   2   2       75.63      109.31      5.58 o 
  10   2   2       57.19       71.16      7.78 o 
  12   2   2     2931.62     2843.40     28.93 o 
  14   2   2     2607.13     2579.54     29.69 o 
  16   2   2      181.57      207.40     14.94 o 
 -17   3   2     4748.85     4948.03     48.12 o 
 -15   3   2     6889.50     6955.24     61.69 o 
 -13   3   2     4800.79     4846.36     44.77 o 
 -11   3   2    14867.25    14423.28    110.08 o 
  -9   3   2    11412.14    11317.14     87.00 o 
  -7   3   2    10977.96    11042.49     83.94 o 
  -5   3   2    32366.63    31206.97    212.12 o 
  -3   3   2    64327.64    61495.65    459.72 o 
  -1   3   2    49993.68    49309.57    331.89 o 
   1   3   2    32309.65    31177.73    221.07 o 
   3   3   2    22689.94    23004.46    150.26 o 
   5   3   2    10049.35     9441.47     62.36 o 
   7   3   2     7900.04     8021.85     59.02 o 
   9   3   2    10860.72    10891.04     82.18 o 
  11   3   2    16577.10    16302.43    138.18 o 
  13   3   2     8684.47     8772.75     82.06 o 
  15   3   2     8206.35     8265.25     82.64 o 
  17   3   2     4857.98     5125.04     76.51 o 
 -16   4   2      513.85      524.78     20.07 o 
 -14   4   2       48.54       36.19     12.64 o 
 -12   4   2     6937.98     7058.42    103.36 o 
 -10   4   2     1632.71     1620.75     27.16 o 
  -8   4   2     1567.74     1661.85     19.69 o 
  -6   4   2      139.03      153.55      6.60 o 
  -4   4   2      290.04      303.65      8.66 o 
  -2   4   2      513.36      550.30     14.71 o 
   0   4   2     6991.51     7655.67     60.01 o 
   2   4   2     2055.78     1998.00     23.65 o 
   4   4   2    11597.39    12075.86     85.33 o 
   6   4   2      643.39      626.40     14.41 o 
   8   4   2      528.57      593.98     13.71 o 
  10   4   2       94.04      107.80      9.58 o 
  12   4   2     1471.54     1511.54     31.82 o 
  14   4   2       60.60       51.42     12.99 o 
 -15   5   2     2652.34     2640.36     43.12 o 
 -13   5   2     1794.72     1785.53     30.99 o 
 -11   5   2     6772.67     6862.92     86.22 o 
  -9   5   2     9722.42     9836.52    102.89 o 
  -7   5   2     8884.10     8901.84    108.99 o 
  -5   5   2     7271.89     7017.59     63.59 o 
  -3   5   2    10569.66    10286.99     94.40 o 
  -1   5   2     2696.04     2788.85     36.34 o 
   1   5   2     7602.21     7472.76     67.19 o 
   3   5   2    10553.72    10399.94     94.92 o 
   5   5   2    12219.63    12095.42    100.83 o 
   7   5   2    11388.85    11324.20     95.59 o 
   9   5   2     6518.34     6750.29     62.17 o 
  11   5   2     5848.69     5834.62     63.83 o 
  13   5   2     4723.35     4808.36     52.77 o 
 -14   6   2       98.82      105.02     20.06 o 
 -12   6   2      994.30     1034.38     28.63 o 
 -10   6   2      156.82      155.09     14.57 o 
  -8   6   2       21.95       34.05     12.67 o 
  -6   6   2      210.59      204.66     14.14 o 
  -4   6   2      395.02      365.83     20.64 o 
  -2   6   2      961.95      959.57     28.80 o 
   0   6   2      177.15      203.88     16.49 o 
   2   6   2      741.96      703.10     23.66 o 
   4   6   2      975.58     1033.24     21.67 o 
   6   6   2      105.22      119.45     11.92 o 
   8   6   2      760.77      763.56     18.53 o 
  10   6   2       72.30       85.99     13.00 o 
  12   6   2       56.93       64.69     12.96 o 
  -9   7   2     5035.07     5224.90     90.79 o 
  -7   7   2     3902.63     3979.62     62.45 o 
  -5   7   2     2079.75     2279.04     41.97 o 
  -3   7   2     5094.64     5024.19     77.36 o 
  -1   7   2     4574.66     4426.52     70.82 o 
   1   7   2     7518.31     7262.24    100.09 o 
   3   7   2     5156.85     5061.36     69.94 o 
   5   7   2     3041.95     3142.05     52.34 o 
   7   7   2     2686.84     2806.77     49.65 o 
  -4   8   2       10.07       23.82     24.29 o 
  -2   8   2       52.79       30.68     25.53 o 
   0   8   2       25.32       23.79     25.19 o 
   2   8   2       11.07        2.42     22.09 o 
 -19   1   3        2.37        6.51      9.81 o 
 -17   1   3      149.16      135.93      9.69 o 
 -15   1   3     1276.35     1247.69     19.14 o 
 -13   1   3     2110.59     2182.49     23.66 o 
 -11   1   3     6028.26     6015.85     48.76 o 
  -9   1   3       91.01       90.49      4.36 o 
  -7   1   3     1400.74     1337.86     14.45 o 
  -5   1   3     2167.35     2036.30     15.86 o 
  -3   1   3       47.87       73.22      5.01 o 
  -1   1   3       53.82       53.11      2.17 o 
   1   1   3       32.06       51.80      2.20 o 
   3   1   3       34.93       43.68      9.45 o 
   5   1   3     2453.84     2814.39     23.07 o 
   7   1   3      800.75      815.08     10.78 o 
   9   1   3     1467.16     1475.21     16.39 o 
  11   1   3       92.13       93.56      7.22 o 
  13   1   3      130.39      145.32     10.08 o 
  15   1   3      246.93      286.63     15.49 o 
  17   1   3       12.85       -3.60     13.64 o 
 -20   2   3       18.55       40.44     13.36 o 
 -18   2   3       37.61       38.04     13.49 o 
 -16   2   3     1824.44     1799.99     22.44 o 
 -14   2   3     2739.66     2654.00     27.21 o 
 -12   2   3     1477.15     1549.26     19.37 o 
 -10   2   3     5195.70     5359.14     43.92 o 
  -8   2   3      151.09      177.90      5.53 o 
  -6   2   3      105.81      113.76      4.07 o 
  -4   2   3     9731.69    10032.32     66.46 o 
  -2   2   3      194.89      178.11      5.04 o 
   0   2   3    89154.15    85382.45    679.52 o 
   2   2   3    19977.58    20665.30    138.58 o 
   4   2   3     8173.98     9010.44     64.36 o 
   6   2   3      512.09      531.44      9.70 o 
   8   2   3      358.11      327.81      8.98 o 
  10   2   3       77.99       78.60      8.64 o 
  12   2   3       70.95       59.38      8.05 o 
  14   2   3      158.90      164.91     11.71 o 
  16   2   3      333.29      328.55     17.12 o 
 -19   3   3        3.11        4.34     13.26 o 
 -17   3   3       92.41       75.39     12.54 o 
 -15   3   3      118.57      110.32     10.70 o 
 -13   3   3     3139.12     3250.17     37.79 o 
 -11   3   3      219.40      196.48     10.08 o 
  -9   3   3     2011.37     2113.53     23.65 o 
  -7   3   3       63.41       91.90      5.11 o 
  -5   3   3     2017.83     2094.53     19.87 o 
  -3   3   3     2322.56     2434.92     21.93 o 
  -1   3   3      394.46      437.15      8.25 o 
   1   3   3      247.64      253.79      6.70 o 
   3   3   3       65.32       87.88      5.54 o 
   5   3   3     7069.13     7279.56     51.48 o 
   7   3   3      490.45      533.74     10.42 o 
   9   3   3       88.37      103.42      7.72 o 
  11   3   3      149.37      139.32      9.17 o 
  13   3   3     1938.34     2024.86     35.64 o 
  15   3   3       12.11       26.86     14.91 o 
 -18   4   3       42.27       25.54     17.26 o 
 -16   4   3     1044.41      974.06     27.97 o 
 -14   4   3      980.22      981.87     23.84 o 
 -12   4   3       24.73       40.82     10.08 o 
 -10   4   3      891.13      899.19     16.00 o 
  -8   4   3      541.12      547.36     11.55 o 
  -6   4   3     4922.47     4852.17     38.97 o 
  -4   4   3      472.67      400.14      9.60 o 
  -2   4   3       11.52       12.67      5.66 o 
   0   4   3     6841.31     7394.50     60.91 o 
   2   4   3     1233.52     1281.93     17.16 o 
   4   4   3      156.79      186.88      7.91 o 
   6   4   3      141.00      163.37      8.94 o 
   8   4   3      882.15      890.49     16.99 o 
  10   4   3      267.02      301.17     12.08 o 
  12   4   3      306.37      301.65     13.27 o 
  14   4   3      801.58      847.83     23.21 o 
 -15   5   3        7.84       16.33     21.55 o 
 -13   5   3     3080.15     3142.73     45.90 o 
 -11   5   3      362.39      357.27     15.09 o 
  -9   5   3      247.61      285.87     12.15 o 
  -7   5   3       21.19       27.19      8.56 o 
  -5   5   3      471.25      491.32     11.58 o 
  -3   5   3     1643.23     1542.02     23.73 o 
  -1   5   3     1336.39     1241.50     19.45 o 
   1   5   3     3055.42     3065.97     33.85 o 
   3   5   3     4589.11     4559.58     48.41 o 
   5   5   3     1673.57     1659.71     23.60 o 
   7   5   3     1090.92     1121.79     19.92 o 
   9   5   3       86.88       84.25     10.62 o 
  11   5   3       58.15       51.67     10.81 o 
  13   5   3      609.69      605.77     19.70 o 
 -14   6   3      511.59      509.48     22.88 o 
 -12   6   3      119.68      101.41     16.70 o 
 -10   6   3      359.56      359.38     18.06 o 
  -8   6   3      102.62       99.74     14.77 o 
  -6   6   3      765.79      749.01     23.02 o 
  -4   6   3       61.92       48.50     15.77 o 
  -2   6   3      217.77      204.53     17.97 o 
   0   6   3     2434.05     2279.62     40.13 o 
   2   6   3       21.01       25.83     10.73 o 
   4   6   3      495.86      575.18     18.44 o 
   6   6   3       93.70      112.02     12.52 o 
   8   6   3      993.47      948.41     22.40 o 
  10   6   3       33.31       45.01     13.22 o 
 -11   7   3      266.58      309.06     23.41 o 
  -9   7   3      203.71      233.77     21.67 o 
  -7   7   3      570.87      604.45     25.95 o 
  -5   7   3     2127.98     2138.50     43.15 o 
  -3   7   3     1282.33     1257.95     37.85 o 
  -1   7   3      701.22      705.78     39.03 o 
   1   7   3      300.90      289.79     22.59 o 
   3   7   3      465.75      515.88     24.13 o 
   5   7   3      585.30      634.08     31.35 o 
   7   7   3     1029.30     1113.96     27.70 o 
  -4   8   3       59.02       49.06     21.61 o 
  -2   8   3      113.22      130.53     42.32 o 
   0   8   3      256.92      261.77     34.90 o 
 -20   0   4     3703.70     3668.96     60.71 o 
 -18   0   4     6114.51     5884.59     80.53 o 
 -16   0   4     8180.07     8279.62    112.95 o 
 -14   0   4    11419.70    10956.56    132.18 o 
 -12   0   4    12923.12    12619.08    120.53 o 
 -10   0   4    12635.95    11822.40    120.79 o 
  -8   0   4   198850.84   189579.56   1686.66 o 
  -6   0   4    51518.88    49996.28    705.07 o 
  -4   0   4    11344.12    11770.00    146.17 o 
  -2   0   4     7120.00     6998.14     69.93 o 
   0   0   4    82218.80    78754.24    696.38 o 
   2   0   4    38271.88    36077.34    340.78 o 
   4   0   4      785.88     1059.31     17.78 o 
   6   0   4    20687.77    21758.56    206.59 o 
   8   0   4    16214.26    16365.24    170.89 o 
  10   0   4    17583.51    17749.74    172.99 o 
  12   0   4      201.40      237.91     13.09 o 
  14   0   4    11903.20    11827.52    170.39 o 
  16   0   4     3847.93     4024.10     74.10 o 
 -19   1   4       46.07       34.37      9.27 o 
 -17   1   4      393.22      460.83     17.06 o 
 -15   1   4      880.07      825.12     14.51 o 
 -13   1   4       89.98       84.31      5.32 o 
 -11   1   4       96.03      123.02      4.31 o 
  -9   1   4      251.87      246.30      6.77 o 
  -7   1   4    24787.65    25101.57    170.57 o 
  -5   1   4      837.26      778.77      8.10 o 
  -3   1   4     3121.84     3021.12     24.32 o 
  -1   1   4     1760.12     1737.43     14.22 o 
   1   1   4    28476.99    28338.77    190.29 o 
   3   1   4      829.26      823.00     10.93 o 
   5   1   4    12011.39    12986.67     97.04 o 
   7   1   4     1176.80     1127.02     13.22 o 
   9   1   4      126.92      120.52      6.49 o 
  11   1   4       48.24       49.90      7.26 o 
  13   1   4      682.70      671.11     18.98 o 
  15   1   4      471.15      506.67     18.50 o 
  17   1   4      435.49      428.34     19.67 o 
 -20   2   4     4871.77     4923.77     59.90 o 
 -18   2   4     7631.53     7264.65     71.36 o 
 -16   2   4     9113.28     9175.18     80.82 o 
 -14   2   4    13094.15    12752.79    106.27 o 
 -12   2   4     8966.34     8682.95     78.27 o 
 -10   2   4     6321.47     5775.31     57.16 o 
  -8   2   4    54595.19    54560.28    367.95 o 
  -6   2   4    17873.13    17258.88    148.91 o 
  -4   2   4    11514.26    10921.85     68.98 o 
  -2   2   4     8507.89     7856.39     55.18 o 
   0   2   4    58390.21    56736.04    459.06 o 
   2   2   4    30148.15    29876.64    201.98 o 
   4   2   4    16295.22    15400.21    105.30 o 
   6   2   4    53874.74    52919.30    368.66 o 
   8   2   4    29141.42    28323.83    209.21 o 
  10   2   4    13863.97    13658.59    110.53 o 
  12   2   4     1060.42     1020.09     19.60 o 
  14   2   4    11834.11    11963.69    121.99 o 
  16   2   4     6277.48     6476.77     97.55 o 
 -19   3   4       31.14       63.26     14.26 o 
 -17   3   4       53.34       79.68     11.38 o 
 -15   3   4       62.38       67.62     10.39 o 
 -13   3   4      542.60      544.46     15.38 o 
 -11   3   4      230.63      253.98      9.41 o 
  -9   3   4      276.02      339.75      9.65 o 
  -7   3   4      101.75      111.74      6.71 o 
  -5   3   4       83.82       95.71      4.12 o 
  -3   3   4      443.24      411.93      7.10 o 
  -1   3   4       61.44       77.20      4.66 o 
   1   3   4      436.20      534.30     10.14 o 
   3   3   4      336.54      387.24     11.08 o 
   5   3   4      538.19      590.13      9.76 o 
   7   3   4       96.90      113.65      7.59 o 
   9   3   4      308.49      300.31     11.39 o 
  11   3   4      156.13      170.71      9.74 o 
  13   3   4     1764.60     1784.98     29.27 o 
  15   3   4       24.29       26.02     15.45 o 
 -18   4   4     3837.22     3871.92     64.62 o 
 -16   4   4     5308.85     5533.37     67.39 o 
 -14   4   4    13612.88    13584.41    171.57 o 
 -12   4   4    10387.97    10575.96    116.76 o 
 -10   4   4    13578.41    13371.15    127.42 o 
  -8   4   4    18646.11    18765.49    204.24 o 
  -6   4   4    15178.57    15228.64    123.94 o 
  -4   4   4    28697.98    28901.36    197.55 o 
  -2   4   4    25494.70    24351.74    168.59 o 
   0   4   4    57416.20    55414.67    390.73 o 
   2   4   4    14736.81    14511.91    113.07 o 
   4   4   4     9664.15     9308.98     77.21 o 
   6   4   4    14972.25    14902.17    120.91 o 
   8   4   4    10643.64    10534.76    108.45 o 
  10   4   4     4848.72     4823.35     57.00 o 
  12   4   4     3598.89     3597.76     48.43 o 
  14   4   4     7790.73     7884.27    121.77 o 
 -15   5   4       20.47       26.12     15.33 o 
 -13   5   4     2268.88     2251.03     38.73 o 
 -11   5   4       71.80       87.83     12.06 o 
  -9   5   4       94.49      116.98     11.56 o 
  -7   5   4      150.01      158.03      8.11 o 
  -5   5   4      376.41      388.41     16.57 o 
  -3   5   4       40.85       35.64      7.99 o 
  -1   5   4       56.36       67.56      7.64 o 
   1   5   4      719.74      699.56     14.87 o 
   3   5   4       34.84       34.29     10.71 o 
   5   5   4       60.84       73.37     10.33 o 
   7   5   4       32.46       27.06     10.42 o 
   9   5   4      108.62      116.63     11.44 o 
  11   5   4      343.69      323.00     14.96 o 
  13   5   4      108.33      134.63     16.39 o 
 -14   6   4     4553.59     4709.04     63.43 o 
 -12   6   4     2151.11     2173.45     70.99 o 
 -10   6   4     3521.12     3526.98     65.69 o 
  -8   6   4     4778.83     4672.79     65.49 o 
  -6   6   4     4111.43     3988.72     54.14 o 
  -4   6   4     8588.82     8552.66    109.84 o 
  -2   6   4     6710.29     6477.82     88.11 o 
   0   6   4    17587.25    17022.75    142.95 o 
   2   6   4     4548.83     4659.26     51.20 o 
   4   6   4     2812.44     2863.90     41.75 o 
   6   6   4     4581.13     4784.05     53.41 o 
   8   6   4     6929.03     6880.03     70.88 o 
  10   6   4     4259.46     4376.39     58.68 o 
 -11   7   4      146.12      159.77     21.24 o 
  -9   7   4       37.32       23.78     18.57 o 
  -7   7   4       43.24       38.84     18.13 o 
  -5   7   4       18.13       36.54     17.51 o 
  -3   7   4       26.72       31.09     20.63 o 
  -1   7   4      396.07      329.26     24.31 o 
   1   7   4      504.38      528.78     26.41 o 
   3   7   4      290.13      310.52     17.70 o 
   5   7   4       15.53      -12.21     15.22 o 
   7   7   4       13.37       -7.44     16.19 o 
  -2   8   4     1273.00     1244.80     45.67 o 
   0   8   4     2097.36     2147.19     85.27 o 
 -21   1   5       18.14       -8.48     12.50 o 
 -19   1   5      263.09      305.28     13.59 o 
 -17   1   5     1359.10     1310.82     21.98 o 
 -15   1   5     1208.23     1210.90     19.64 o 
 -13   1   5       30.65       37.07      6.72 o 
 -11   1   5      121.01      105.61      5.67 o 
  -9   1   5     1120.26     1251.04     13.30 o 
  -7   1   5     4073.61     4330.15     31.36 o 
  -5   1   5     5592.38     5839.79     42.39 o 
  -3   1   5    13073.53    12648.03     84.73 o 
  -1   1   5     2515.28     2446.61     17.77 o 
   1   1   5    21293.73    22053.56    142.90 o 
   3   1   5     1812.19     1872.20     15.73 o 
   5   1   5      263.03      261.59      6.48 o 
   7   1   5     1055.27     1013.03     17.05 o 
   9   1   5     2707.66     2658.17     24.95 o 
  11   1   5      384.44      401.48     11.45 o 
  13   1   5      262.18      259.67     14.67 o 
  15   1   5      169.94      172.03     18.24 o 
 -20   2   5       77.06       77.14     15.27 o 
 -18   2   5      446.83      412.77     14.19 o 
 -16   2   5      150.02      155.13     10.23 o 
 -14   2   5      787.66      731.46     15.93 o 
 -12   2   5      545.64      545.68     12.55 o 
 -10   2   5       21.83       11.10      4.52 o 
  -8   2   5     4186.76     4505.80     38.05 o 
  -6   2   5      412.65      506.28     11.11 o 
  -4   2   5      575.90      551.36      6.69 o 
  -2   2   5     3017.94     3299.41     25.30 o 
   0   2   5     2006.18     2032.52     17.15 o 
   2   2   5     3974.27     4101.74     29.79 o 
   4   2   5       63.92      104.74      5.06 o 
   6   2   5     1668.46     1541.99     17.42 o 
   8   2   5       68.27       71.79      6.67 o 
  10   2   5      285.79      279.75     11.18 o 
  12   2   5     3999.33     3900.59     46.69 o 
  14   2   5        7.26       35.48     16.13 o 
 -19   3   5       50.42       37.36     13.69 o 
 -17   3   5      815.33      742.30     19.32 o 
 -15   3   5     1359.98     1331.96     22.79 o 
 -13   3   5       97.34      113.18      9.27 o 
 -11   3   5      314.51      343.16     10.18 o 
  -9   3   5      703.88      778.49     12.60 o 
  -7   3   5      118.26      105.87      6.21 o 
  -5   3   5     2904.63     2830.01     23.39 o 
  -3   3   5      155.72      165.35      5.22 o 
  -1   3   5    15830.23    16293.39    104.68 o 
   1   3   5      187.20      164.75      6.02 o 
   3   3   5     2311.74     2358.38     22.62 o 
   5   3   5       26.43       40.67      5.12 o 
   7   3   5       14.34        8.07      5.73 o 
   9   3   5      424.50      436.23     11.75 o 
  11   3   5      220.19      241.06     14.23 o 
  13   3   5      399.26      386.11     24.05 o 
  15   3   5       65.34       62.97     16.66 o 
 -18   4   5     1008.13     1018.90     27.16 o 
 -16   4   5       60.69       84.85     13.98 o 
 -14   4   5      185.59      187.00     19.99 o 
 -12   4   5       10.11       29.87      8.61 o 
 -10   4   5      531.49      512.07     12.71 o 
  -8   4   5       57.76       72.36      6.33 o 
  -6   4   5     1902.03     1838.19     18.16 o 
  -4   4   5    14352.21    15064.69    106.09 o 
  -2   4   5     5888.95     5805.80     45.25 o 
   0   4   5     3113.06     3228.04     30.17 o 
   2   4   5       92.31      112.11      7.54 o 
   4   4   5      458.39      420.00     11.47 o 
   6   4   5     1679.45     1750.85     21.95 o 
   8   4   5     1017.07     1064.87     18.10 o 
  10   4   5      573.68      581.76     17.01 o 
  12   4   5     2687.79     2636.01     62.03 o 
  14   4   5      419.24      457.51     21.23 o 
 -17   5   5      974.51      938.95     29.27 o 
 -15   5   5     1079.77     1007.11     27.10 o 
 -13   5   5       83.24      106.21     13.23 o 
 -11   5   5      614.23      571.51     17.88 o 
  -9   5   5      108.45      129.45      9.35 o 
  -7   5   5       77.81       85.25      8.58 o 
  -5   5   5      120.85       98.84      9.27 o 
  -3   5   5      464.01      447.12     12.59 o 
  -1   5   5     2033.69     2010.22     26.06 o 
   1   5   5       14.33       27.62      8.42 o 
   3   5   5      244.55      277.52     12.64 o 
   5   5   5      379.42      377.56     13.83 o 
   7   5   5      127.00      153.67     11.76 o 
   9   5   5      285.04      304.36     21.25 o 
  11   5   5      538.66      591.69     26.71 o 
 -14   6   5       64.79       86.78     17.09 o 
 -12   6   5     5345.18     5369.27    113.56 o 
 -10   6   5     1376.65     1367.32     33.71 o 
  -8   6   5       13.91       23.64     15.07 o 
  -6   6   5      436.23      400.27     19.53 o 
  -4   6   5     1140.35     1172.83     32.76 o 
  -2   6   5     1503.96     1334.83     25.54 o 
   0   6   5      761.29      735.96     18.36 o 
   2   6   5     1229.93     1177.43     23.67 o 
   4   6   5     1093.05     1069.05     23.16 o 
   6   6   5      829.36      883.35     22.11 o 
   8   6   5       91.17      100.49     14.60 o 
  10   6   5      176.40      202.18     23.51 o 
 -11   7   5      100.70       98.62     19.85 o 
  -9   7   5      555.96      586.45     28.50 o 
  -7   7   5     1293.24     1243.79     54.82 o 
  -5   7   5      922.08      911.98     30.25 o 
  -3   7   5     1476.81     1386.14     49.91 o 
  -1   7   5      344.50      333.53     35.58 o 
   1   7   5      376.47      383.24     31.95 o 
   3   7   5       62.36       72.21     17.78 o 
   5   7   5      469.50      461.84     29.81 o 
 -20   0   6      229.34      237.87     24.36 o 
 -18   0   6      449.77      384.76     14.88 o 
 -16   0   6     1418.49     1269.16     22.43 o 
 -14   0   6       48.12       35.13     11.46 o 
 -12   0   6     6753.16     6906.63     92.13 o 
 -10   0   6     5511.60     6153.59     96.11 o 
  -8   0   6       78.01       82.53      5.85 o 
  -6   0   6     2108.59     2445.29     91.19 o 
  -4   0   6     3219.68     3062.98     59.08 o 
  -2   0   6      252.60      183.49      5.19 o 
   0   0   6    10260.43    10295.21     98.34 o 
   2   0   6    33477.72    32340.81    337.41 o 
   4   0   6    26598.73    29143.59    274.49 o 
   6   0   6       62.63       83.91      6.78 o 
   8   0   6      135.45      148.40      9.19 o 
  10   0   6     1675.93     1697.35     33.91 o 
  12   0   6     2527.58     2432.20     50.27 o 
  14   0   6       35.42       28.31     19.04 o 
 -21   1   6     2287.67     2257.16     32.34 o 
 -19   1   6     7368.08     7168.50     74.10 o 
 -17   1   6     5700.38     5969.32     59.14 o 
 -15   1   6     6858.87     6672.64     63.18 o 
 -13   1   6    13482.30    13007.25    120.27 o 
 -11   1   6    13954.32    13191.17    108.65 o 
  -9   1   6    25627.79    25496.70    176.15 o 
  -7   1   6    29019.78    27542.62    184.24 o 
  -5   1   6    13213.40    12749.69    110.61 o 
  -3   1   6    44845.77    42611.45    301.79 o 
  -1   1   6    11640.27    11636.99     79.40 o 
   1   1   6    62595.27    62655.43    404.84 o 
   3   1   6    31431.93    31782.73    209.50 o 
   5   1   6    10424.79     9804.95     75.23 o 
   7   1   6    10669.93    10454.47     80.91 o 
   9   1   6    12993.59    12758.72    104.57 o 
  11   1   6    10515.99    10481.88    100.21 o 
  13   1   6     8589.34     8485.49     99.17 o 
  15   1   6     5122.00     5234.93     64.27 o 
 -20   2   6      205.91      274.79     15.22 o 
 -18   2   6       47.91       69.25     10.67 o 
 -16   2   6     1622.16     1634.25     23.00 o 
 -14   2   6      370.39      329.57     11.04 o 
 -12   2   6     2945.89     2988.76     32.43 o 
 -10   2   6     3686.37     3924.23     33.86 o 
  -8   2   6      958.07     1045.70     12.63 o 
  -6   2   6     5639.85     6058.37     45.42 o 
  -4   2   6     1769.14     1669.60     13.05 o 
  -2   2   6     2448.69     2396.22     18.06 o 
   0   2   6      589.52      658.48      7.82 o 
   2   2   6       72.41       91.09      5.30 o 
   4   2   6     3396.80     4095.66     34.27 o 
   6   2   6      973.58     1095.83     14.17 o 
   8   2   6      513.55      522.21     11.35 o 
  10   2   6       52.83       45.38      9.80 o 
  12   2   6     1388.55     1412.41     26.36 o 
  14   2   6       85.00       91.68     14.52 o 
 -19   3   6     8244.04     8147.19     81.10 o 
 -17   3   6     5079.84     5059.23     57.85 o 
 -15   3   6     8760.39     8606.57     86.17 o 
 -13   3   6    15329.89    15336.20    186.76 o 
 -11   3   6    33035.62    32541.43    252.80 o 
  -9   3   6    30731.41    30874.65    225.70 o 
  -7   3   6    16042.54    15942.88    105.59 o 
  -5   3   6    23794.89    23360.97    151.63 o 
  -3   3   6    27941.53    27214.87    178.18 o 
  -1   3   6    27406.41    27241.52    171.89 o 
   1   3   6    17514.82    17444.89    121.21 o 
   3   3   6    19024.19    19098.63    125.77 o 
   5   3   6    16342.58    16125.62    107.81 o 
   7   3   6    13920.67    13783.03    107.10 o 
   9   3   6     8663.76     8812.50     80.28 o 
  11   3   6     6933.21     6887.05     88.19 o 
  13   3   6     3913.11     3878.77     55.29 o 
 -18   4   6       32.39       37.34     15.47 o 
 -16   4   6      397.13      420.71     19.25 o 
 -14   4   6      207.97      233.97     17.77 o 
 -12   4   6      554.91      590.99     15.39 o 
 -10   4   6       41.72       36.80      6.83 o 
  -8   4   6     3934.67     3983.95     35.28 o 
  -6   4   6      239.25      258.75      7.15 o 
  -4   4   6      243.90      220.91      6.73 o 
  -2   4   6     2266.14     2286.19     31.92 o 
   0   4   6     1463.47     1622.49     19.37 o 
   2   4   6       47.30       73.77      7.65 o 
   4   4   6     1417.49     1407.94     24.78 o 
   6   4   6       75.28       73.16      8.75 o 
   8   4   6      362.67      324.10     13.43 o 
  10   4   6       35.66       34.18     12.50 o 
  12   4   6     1169.93     1240.77     33.44 o 
 -17   5   6     5470.14     5542.19     76.20 o 
 -15   5   6     8197.44     8011.67     91.45 o 
 -13   5   6     3873.85     3783.81     56.92 o 
 -11   5   6     7886.89     7717.50     80.96 o 
  -9   5   6     5804.91     5793.40     51.98 o 
  -7   5   6     6468.34     6339.85     58.48 o 
  -5   5   6    16276.26    15571.77    126.08 o 
  -3   5   6    13848.36    13504.74    108.14 o 
  -1   5   6    18961.35    18449.50    144.01 o 
   1   5   6     7361.19     7438.47     67.28 o 
   3   5   6    10238.10    10064.00     93.56 o 
   5   5   6    11134.92    10968.26     95.53 o 
   7   5   6    11540.98    11469.70    152.86 o 
   9   5   6     4350.88     4440.77     99.32 o 
  11   5   6     3722.04     3790.62     58.13 o 
 -14   6   6      274.28      289.37     20.91 o 
 -12   6   6       45.87       36.95     16.76 o 
 -10   6   6      302.36      285.01     18.92 o 
  -8   6   6      113.69      129.10     16.42 o 
  -6   6   6     1313.52     1249.98     39.06 o 
  -4   6   6      120.08      128.89     15.57 o 
  -2   6   6      303.30      283.66     14.62 o 
   0   6   6     1270.81     1176.09     25.28 o 
   2   6   6       27.18       32.55     12.08 o 
   4   6   6       22.13        3.55     12.42 o 
   6   6   6       20.88       14.36     13.21 o 
   8   6   6      446.35      422.62     20.19 o 
 -11   7   6     3695.42     3769.57     98.53 o 
  -9   7   6     3450.02     3459.97     67.86 o 
  -7   7   6     3785.48     3882.76     83.86 o 
  -5   7   6     4009.00     3960.69     65.15 o 
  -3   7   6     2587.39     2615.75     58.07 o 
  -1   7   6     4928.60     4841.62     70.01 o 
   1   7   6     1979.06     2006.05     41.34 o 
   3   7   6     2324.92     2431.78     45.72 o 
   5   7   6     1661.53     1694.66     39.23 o 
 -21   1   7        5.57       16.98     16.21 o 
 -19   1   7       10.67        1.47      9.12 o 
 -17   1   7        3.09      -11.62      7.75 o 
 -15   1   7      115.51      142.79      8.17 o 
 -13   1   7      113.71      108.79      5.50 o 
 -11   1   7        1.66        9.03      3.90 o 
  -9   1   7     3351.25     3360.26     31.57 o 
  -7   1   7    16913.47    17747.60    175.40 o 
  -5   1   7    21904.56    22765.17    191.18 o 
  -3   1   7      247.02      266.86      4.17 o 
  -1   1   7       71.73       85.10      2.92 o 
   1   1   7      416.43      401.81      7.63 o 
   3   1   7     1338.21     1329.50     13.57 o 
   5   1   7     2476.30     2604.63     23.39 o 
   7   1   7     1143.67     1100.19     16.20 o 
   9   1   7      145.68      132.06      9.97 o 
  11   1   7       10.33        8.05     10.77 o 
  13   1   7      256.26      277.48     16.79 o 
  15   1   7       19.02        7.34     15.02 o 
 -20   2   7       28.20       19.37     11.50 o 
 -18   2   7        3.13        9.95     10.42 o 
 -16   2   7        4.65        2.54      9.03 o 
 -14   2   7      461.86      415.91     12.15 o 
 -12   2   7     1980.95     2013.94     24.11 o 
 -10   2   7     1921.24     2043.11     17.71 o 
  -8   2   7     1960.29     2133.95     17.77 o 
  -6   2   7     3068.89     3218.19     28.87 o 
  -4   2   7     2482.22     2876.34     21.89 o 
  -2   2   7     3425.05     3703.76     27.38 o 
   0   2   7      654.44      627.96      8.13 o 
   2   2   7      108.80       87.16      4.76 o 
   4   2   7      495.56      547.07      9.53 o 
   6   2   7     1514.16     1472.78     16.43 o 
   8   2   7       10.17       18.60      7.71 o 
  10   2   7       35.61       27.61     10.69 o 
  12   2   7      654.94      634.20     19.07 o 
  14   2   7      166.28      221.46     16.81 o 
 -19   3   7     1261.69     1149.42     24.65 o 
 -17   3   7      618.04      601.71     18.49 o 
 -15   3   7     1126.64     1130.58     25.81 o 
 -13   3   7      185.84      209.01     10.58 o 
 -11   3   7       56.02       65.22      6.65 o 
  -9   3   7       17.36       16.15      5.59 o 
  -7   3   7      825.47      751.26     10.97 o 
  -5   3   7     2190.34     2226.93     18.19 o 
  -3   3   7       64.86       39.91      4.15 o 
  -1   3   7       28.48       25.35      3.99 o 
   1   3   7     3753.75     3898.16     35.64 o 
   3   3   7     2625.68     2511.37     21.85 o 
   5   3   7     2178.64     2261.11     23.26 o 
   7   3   7     1060.16     1061.76     18.43 o 
   9   3   7      104.90      127.36     12.48 o 
  11   3   7      621.57      641.12     20.45 o 
  13   3   7      296.03      295.70     19.18 o 
 -18   4   7       95.98      116.56     15.25 o 
 -16   4   7       13.05      -12.59     11.88 o 
 -14   4   7      652.46      607.35     16.57 o 
 -12   4   7      470.15      488.92     14.06 o 
 -10   4   7       18.41       34.97      7.49 o 
  -8   4   7     5116.70     5329.96     45.97 o 
  -6   4   7     4091.89     4187.92     32.76 o 
  -4   4   7      513.62      568.11     10.00 o 
  -2   4   7     2622.25     2817.60     25.97 o 
   0   4   7       16.24       10.92      6.42 o 
   2   4   7      156.86      157.11     13.44 o 
   4   4   7      117.95      116.11      8.34 o 
   6   4   7     1809.31     1818.71     25.91 o 
   8   4   7     3243.50     3083.83     55.65 o 
  10   4   7      309.99      311.68     18.83 o 
  12   4   7      835.55      769.86     29.36 o 
 -17   5   7       19.10       16.42     16.56 o 
 -15   5   7       24.43       39.07     13.08 o 
 -13   5   7      695.11      776.46     19.74 o 
 -11   5   7      570.27      594.06     15.43 o 
  -9   5   7      178.82      167.49     12.03 o 
  -7   5   7      498.61      510.01     17.10 o 
  -5   5   7     1731.33     1604.92     22.66 o 
  -3   5   7     2017.92     1877.02     24.22 o 
  -1   5   7      397.60      394.15     12.29 o 
   1   5   7      297.54      295.04     13.91 o 
   3   5   7      131.79      144.37     12.04 o 
   5   5   7      293.70      308.92     15.06 o 
   7   5   7      345.68      399.83     23.59 o 
   9   5   7       32.96       23.34     14.45 o 
 -14   6   7     2624.95     2592.37     71.59 o 
 -12   6   7       36.41       46.09     16.63 o 
 -10   6   7      277.76      249.53     18.73 o 
  -8   6   7     1632.16     1621.87     34.85 o 
  -6   6   7     1126.86     1112.45     29.33 o 
  -4   6   7      422.54      437.96     17.72 o 
  -2   6   7      581.03      608.69     18.54 o 
   0   6   7     9325.74     8957.94     92.33 o 
   2   6   7      776.97      725.92     20.96 o 
   4   6   7       81.51       77.89     14.80 o 
   6   6   7      191.29      180.84     16.59 o 
   8   6   7      917.10      843.61     25.79 o 
 -11   7   7      241.66      261.98     22.70 o 
  -9   7   7      336.25      371.58     23.42 o 
  -7   7   7      298.81      349.29     22.88 o 
  -5   7   7      294.01      307.37     21.79 o 
  -3   7   7       65.34       60.28     17.96 o 
  -1   7   7       17.16        0.11     15.75 o 
   1   7   7       58.78       58.07     17.65 o 
   3   7   7      150.56      169.19     21.77 o 
 -20   0   8     3283.46     3332.67     68.94 o 
 -18   0   8     9859.53     9036.17    123.92 o 
 -16   0   8    14149.66    14412.79    184.24 o 
 -14   0   8    29712.00    29052.11    352.95 o 
 -12   0   8    25854.33    26081.80    493.47 o 
 -10   0   8    28135.27    27525.38    350.31 o 
  -8   0   8    32287.28    32495.02    369.14 o 
  -6   0   8    16552.98    15399.66    204.22 o 
  -4   0   8    27871.07    28644.70    338.95 o 
  -2   0   8    32248.00    32689.57    314.74 o 
   0   0   8    28520.77    29323.26    311.10 o 
   2   0   8    53043.07    53097.01    527.11 o 
   4   0   8     5231.42     4659.05     56.93 o 
   6   0   8    19243.37    18800.67    223.80 o 
   8   0   8    10619.11    10561.21    162.93 o 
  10   0   8    12697.10    12831.26    161.57 o 
  12   0   8    11455.81    11675.80    169.75 o 
  14   0   8     4578.22     4542.17     82.72 o 
 -21   1   8       48.13       31.72     18.28 o 
 -19   1   8      412.80      338.99     16.75 o 
 -17   1   8     1941.73     1684.76     28.37 o 
 -15   1   8     3393.16     3371.05     50.53 o 
 -13   1   8      157.30      166.95     11.84 o 
 -11   1   8       57.77       69.38      5.44 o 
  -9   1   8     1281.65     1336.82     13.65 o 
  -7   1   8     5055.25     4904.37     45.81 o 
  -5   1   8     1194.93     1037.52     13.49 o 
  -3   1   8      111.01      150.82      5.78 o 
  -1   1   8     1349.72     1512.30     13.30 o 
   1   1   8      828.46      856.47     11.49 o 
   3   1   8       76.88      122.26     13.10 o 
   5   1   8      151.66      183.47      7.16 o 
   7   1   8       58.93       74.91      9.28 o 
   9   1   8      710.13      707.32     16.87 o 
  11   1   8      617.51      676.67     18.88 o 
  13   1   8       67.03       71.71     17.49 o 
 -20   2   8     4570.62     4732.11     52.39 o 
 -18   2   8    10879.92    10107.46     94.11 o 
 -16   2   8     7742.67     7782.14     78.73 o 
 -14   2   8     8060.38     8067.08     74.26 o 
 -12   2   8     7779.90     7655.61     72.67 o 
 -10   2   8     9891.61     9277.25     60.23 o 
  -8   2   8    22286.09    21981.93    145.87 o 
  -6   2   8    20844.53    19849.85    126.29 o 
  -4   2   8    61868.56    62273.66    403.52 o 
  -2   2   8    55397.88    53480.72    343.22 o 
   0   2   8    29602.01    28847.10    187.22 o 
   2   2   8    24334.81    24127.55    180.75 o 
   4   2   8     7222.62     6923.51     51.13 o 
   6   2   8    22789.11    22126.48    165.00 o 
   8   2   8    11072.13    11456.98    101.79 o 
  10   2   8    10048.64    10001.57     97.37 o 
  12   2   8     5334.80     5318.04     84.42 o 
 -19   3   8      257.87      223.41     16.91 o 
 -17   3   8       31.04       39.93     11.48 o 
 -15   3   8       39.68       73.80     13.62 o 
 -13   3   8      105.85       90.90      9.12 o 
 -11   3   8     1628.15     1711.30     25.75 o 
  -9   3   8      508.01      460.19     10.66 o 
  -7   3   8      106.72      123.73      6.76 o 
  -5   3   8      404.67      481.37      7.07 o 
  -3   3   8      431.22      397.95      7.38 o 
  -1   3   8     2009.71     1902.80     16.97 o 
   1   3   8     1989.05     1939.23     18.99 o 
   3   3   8     1353.40     1352.14     16.89 o 
   5   3   8     2491.64     2347.92     27.38 o 
   7   3   8      245.92      233.73     10.74 o 
   9   3   8      272.97      233.17     18.46 o 
  11   3   8       86.82      116.87     20.58 o 
 -18   4   8     7577.78     7556.52    129.73 o 
 -16   4   8     6195.71     6236.46     71.61 o 
 -14   4   8     5703.22     5893.47     59.45 o 
 -12   4   8    19491.67    19482.03    210.27 o 
 -10   4   8    16067.84    15640.23    116.25 o 
  -8   4   8    18647.24    18308.63    137.93 o 
  -6   4   8     4804.14     4568.27     40.52 o 
  -4   4   8    10463.01    10771.24     75.15 o 
  -2   4   8    10309.53    10036.91     76.87 o 
   0   4   8     8053.53     7939.83     63.41 o 
   2   4   8     6183.95     6221.48     51.68 o 
   4   4   8     5565.94     5573.73     52.46 o 
   6   4   8    11246.86    10857.87    105.55 o 
   8   4   8     3982.74     4009.41     58.25 o 
  10   4   8     4413.42     4478.63    109.98 o 
 -17   5   8      160.05      182.09     17.19 o 
 -15   5   8       79.68       83.20     13.55 o 
 -13   5   8       62.83       85.99     10.81 o 
 -11   5   8       37.94       57.02      9.39 o 
  -9   5   8       73.34       80.07     10.36 o 
  -7   5   8      934.00      903.73     17.79 o 
  -5   5   8      652.47      625.27     15.01 o 
  -3   5   8     1856.28     1874.78     25.53 o 
  -1   5   8       76.78       96.18      9.72 o 
   1   5   8      473.48      478.21     13.64 o 
   3   5   8       92.24      105.95     12.01 o 
   5   5   8      287.58      316.25     17.18 o 
   7   5   8      105.27      125.84     15.48 o 
   9   5   8      232.42      246.33     19.70 o 
 -14   6   8     1094.41     1155.68     31.85 o 
 -12   6   8     7463.80     7730.40    127.65 o 
 -10   6   8     4938.92     4966.25     92.02 o 
  -8   6   8     8305.11     8253.59     91.93 o 
  -6   6   8     3790.62     3678.92     55.23 o 
  -4   6   8     3106.10     3068.48     44.46 o 
  -2   6   8     3786.84     3688.17     47.01 o 
   0   6   8     5362.71     5030.99     62.63 o 
   2   6   8     5860.78     6009.96     91.40 o 
   4   6   8     5267.78     5202.82     73.70 o 
   6   6   8     5485.57     5310.75     67.69 o 
 -11   7   8       13.50       29.31     19.53 o 
  -9   7   8       41.50       51.27     18.23 o 
  -7   7   8      205.00      227.94     21.06 o 
  -5   7   8       27.17       18.85     17.77 o 
  -3   7   8       91.71      103.97     18.75 o 
  -1   7   8      135.95       92.90     17.56 o 
   1   7   8     1422.40     1504.15     45.92 o 
   3   7   8      308.70      350.70     22.48 o 
 -21   1   9        0.35       24.63     16.24 o 
 -19   1   9       82.80       70.48     14.89 o 
 -17   1   9       75.39       69.17     11.18 o 
 -15   1   9      165.33      173.93     15.69 o 
 -13   1   9      105.90      124.16      8.47 o 
 -11   1   9     2943.70     3030.96     29.02 o 
  -9   1   9       67.99      120.26      5.84 o 
  -7   1   9      215.38      225.42      7.84 o 
  -5   1   9      497.41      657.31     10.52 o 
  -3   1   9     1713.44     1956.70     17.14 o 
  -1   1   9     3476.08     3474.05     26.28 o 
   1   1   9      404.45      358.86      7.55 o 
   3   1   9      789.94      810.36     12.19 o 
   5   1   9     1010.60      910.88     16.21 o 
   7   1   9       45.82       42.81      9.78 o 
   9   1   9      324.39      295.18     20.34 o 
  11   1   9        2.19       -1.54     13.71 o 
  13   1   9       86.76       70.20     15.52 o 
 -20   2   9      189.64      172.63     16.54 o 
 -18   2   9      147.46      147.09      9.35 o 
 -16   2   9     1425.97     1394.10     22.51 o 
 -14   2   9       28.83       32.66      7.43 o 
 -12   2   9     3935.65     4071.27     30.90 o 
 -10   2   9      762.54      768.82      9.29 o 
  -8   2   9      493.42      522.65      9.15 o 
  -6   2   9       42.15       75.84      3.81 o 
  -4   2   9     1237.36     1401.28     11.94 o 
  -2   2   9       48.31       43.63      4.63 o 
   0   2   9     2157.39     2193.61     20.42 o 
   2   2   9     1671.43     1564.50     17.07 o 
   4   2   9     4597.42     4754.71     44.17 o 
   6   2   9       73.06       73.46      9.04 o 
   8   2   9      674.67      539.44     18.30 o 
  10   2   9      146.72      184.87     18.82 o 
  12   2   9      442.22      426.06     21.71 o 
 -19   3   9       82.02       89.37     12.90 o 
 -17   3   9       58.53       52.13     13.42 o 
 -15   3   9       67.51       57.84     10.34 o 
 -13   3   9      219.31      218.49      9.95 o 
 -11   3   9        8.76       -0.33      5.85 o 
  -9   3   9     4389.67     4321.72     35.99 o 
  -7   3   9      803.44      937.71     12.60 o 
  -5   3   9       11.26        9.99      3.31 o 
  -3   3   9      228.47      263.00      6.24 o 
  -1   3   9      249.35      283.91      9.89 o 
   1   3   9     1802.98     1790.47     19.27 o 
   3   3   9      159.07      172.17      8.24 o 
   5   3   9       13.01       13.13      8.00 o 
   7   3   9      768.68      716.35     19.84 o 
   9   3   9       51.63       22.82     14.94 o 
  11   3   9       34.05       17.98     15.94 o 
 -18   4   9      139.69      137.10     20.38 o 
 -16   4   9      872.64      830.70     20.95 o 
 -14   4   9      421.90      457.32     14.57 o 
 -12   4   9     5443.92     5495.17     49.70 o 
 -10   4   9     3798.62     3743.13     33.98 o 
  -8   4   9      297.85      320.05      8.96 o 
  -6   4   9       10.87        7.15      5.29 o 
  -4   4   9     1172.91     1202.79     13.86 o 
  -2   4   9      764.59      754.52     14.13 o 
   0   4   9      101.05      118.55      8.50 o 
   2   4   9      172.45      185.31     10.96 o 
   4   4   9     4786.30     4546.39     48.35 o 
   6   4   9      537.33      503.42     16.80 o 
   8   4   9      239.94      190.42     17.37 o 
  10   4   9       17.73        8.60     16.63 o 
 -17   5   9      362.89      434.34     22.56 o 
 -15   5   9      391.38      379.43     15.13 o 
 -13   5   9       16.11       20.20      9.97 o 
 -11   5   9      233.20      270.17     11.57 o 
  -9   5   9      948.23      908.33     22.58 o 
  -7   5   9       12.12       12.79      8.95 o 
  -5   5   9       15.70       11.37      8.23 o 
  -3   5   9     1157.99     1169.28     20.61 o 
  -1   5   9     1010.81     1012.15     21.91 o 
   1   5   9     1125.21     1103.92     21.65 o 
   3   5   9      348.49      361.52     16.11 o 
   5   5   9      408.84      426.56     17.94 o 
   7   5   9      297.55      299.60     22.61 o 
   9   5   9      310.12      347.00     22.07 o 
 -14   6   9     1005.79      998.64     30.56 o 
 -12   6   9      784.15      817.76     25.64 o 
 -10   6   9      957.70      890.20     24.93 o 
  -8   6   9      260.64      265.99     14.06 o 
  -6   6   9       39.02       41.59     11.54 o 
  -4   6   9      630.33      645.45     19.69 o 
  -2   6   9     3405.38     3297.83     43.92 o 
   0   6   9      342.93      336.65     17.50 o 
   2   6   9      157.49      176.75     16.21 o 
   4   6   9     1048.46     1097.94     30.14 o 
   6   6   9      289.24      312.62     30.29 o 
  -9   7   9     1144.85     1124.65     34.21 o 
  -7   7   9      346.42      376.89     23.29 o 
  -5   7   9      301.88      277.10     19.33 o 
  -3   7   9       90.67      110.03     27.79 o 
  -1   7   9      609.36      522.48     27.38 o 
   1   7   9      335.16      335.75     20.59 o 
 -22   0  10       30.41       24.75     29.62 o 
 -20   0  10      404.08      398.67     29.95 o 
 -18   0  10     2102.78     1809.80     39.63 o 
 -16   0  10      317.92      323.54     29.77 o 
 -14   0  10     2321.79     2224.88     38.86 o 
 -12   0  10     1654.49     1835.32     46.84 o 
 -10   0  10      194.22      218.86      9.55 o 
  -8   0  10      385.04      428.87     10.54 o 
  -6   0  10    19162.62    20337.05    272.19 o 
  -4   0  10     7328.83     8800.06     81.89 o 
  -2   0  10      138.83      215.83      6.69 o 
   0   0  10      108.95      152.07     11.56 o 
   2   0  10     4397.66     4164.76     61.21 o 
   4   0  10     1144.71     1091.50     24.64 o 
   6   0  10      323.99      353.93     25.68 o 
   8   0  10      325.58      276.30     17.64 o 
  10   0  10       44.75       52.91     16.38 o 
  12   0  10      102.40       70.27     42.06 o 
 -21   1  10     6467.52     6294.94     91.63 o 
 -19   1  10    16588.81    15835.86    167.94 o 
 -17   1  10     8911.53     8835.03     92.12 o 
 -15   1  10    16820.90    16754.65    159.70 o 
 -13   1  10    13274.09    13494.07    150.77 o 
 -11   1  10    19310.55    19213.43    173.70 o 
  -9   1  10    16783.80    16369.04    150.92 o 
  -7   1  10    41988.52    40013.32    463.47 o 
  -5   1  10    71611.57    69846.23    545.73 o 
  -3   1  10    32797.85    33723.07    212.74 o 
  -1   1  10    19576.02    19380.31    141.62 o 
   1   1  10    19565.21    19768.60    147.79 o 
   3   1  10    23854.69    22697.62    206.05 o 
   5   1  10    15417.99    15477.74    144.82 o 
   7   1  10    18502.39    18109.72    169.78 o 
   9   1  10     5846.93     6060.19     69.59 o 
  11   1  10     7271.75     7349.82     77.46 o 
 -20   2  10      692.39      715.55     23.47 o 
 -18   2  10      302.49      328.17     18.40 o 
 -16   2  10      330.91      312.05     16.57 o 
 -14   2  10     1810.69     1754.00     28.68 o 
 -12   2  10     1966.02     2061.30     23.33 o 
 -10   2  10       76.65       95.18      8.57 o 
  -8   2  10      107.58      136.18      8.24 o 
  -6   2  10    10766.82    11827.27     79.94 o 
  -4   2  10      268.66      410.38      7.16 o 
  -2   2  10      259.86      283.33      6.35 o 
   0   2  10      645.26      664.55     12.83 o 
   2   2  10      425.47      471.70     11.98 o 
   4   2  10      142.24      181.34      9.85 o 
   6   2  10      163.54      193.48     11.19 o 
   8   2  10     2490.80     2446.05     32.87 o 
  10   2  10      468.85      465.49     18.14 o 
  12   2  10      111.36      124.51     21.57 o 
 -19   3  10     6832.94     6910.25     74.30 o 
 -17   3  10     4536.56     4429.69     54.99 o 
 -15   3  10     5005.15     4960.33     54.53 o 
 -13   3  10    17511.24    16905.37    137.17 o 
 -11   3  10    18386.84    18314.41    146.91 o 
  -9   3  10    16981.19    16874.47    120.97 o 
  -7   3  10     4214.45     4167.81     33.25 o 
  -5   3  10     6571.66     6539.83     42.87 o 
  -3   3  10     8972.75     8753.27     60.89 o 
  -1   3  10    13983.83    13739.53     95.00 o 
   1   3  10    12628.31    12348.65    101.79 o 
   3   3  10    10201.34     9914.27     84.51 o 
   5   3  10     7746.61     7576.08     77.49 o 
   7   3  10     7223.87     7125.01     80.82 o 
   9   3  10     3378.85     3500.38     55.98 o 
  11   3  10     2687.52     2760.91     67.59 o 
 -18   4  10       23.89       41.13     13.54 o 
 -16   4  10       64.56       62.87     12.13 o 
 -14   4  10     1399.58     1402.46     22.51 o 
 -12   4  10       58.05       53.25      8.86 o 
 -10   4  10     1343.98     1317.72     21.18 o 
  -8   4  10      516.14      482.20     11.07 o 
  -6   4  10     1203.64     1222.46     18.48 o 
  -4   4  10     1085.33      997.41     16.82 o 
  -2   4  10     1376.71     1319.08     18.63 o 
   0   4  10     7659.92     7539.94     66.93 o 
   2   4  10      713.56      652.45     16.12 o 
   4   4  10     1046.18     1075.30     21.37 o 
   6   4  10       55.18       73.56     13.98 o 
   8   4  10      533.34      445.96     21.61 o 
 -17   5  10     2080.59     2199.65     38.34 o 
 -15   5  10      595.29      604.29     17.33 o 
 -13   5  10     5423.68     5400.78     81.29 o 
 -11   5  10     3379.94     3403.33     40.39 o 
  -9   5  10     9090.14     8993.58     78.32 o 
  -7   5  10     6891.13     7031.89     63.57 o 
  -5   5  10     8950.55     8698.56     74.07 o 
  -3   5  10     8807.61     8689.84     77.79 o 
  -1   5  10     8186.89     8149.77     74.18 o 
   1   5  10     2676.49     2683.71     34.39 o 
   3   5  10     2592.35     2529.91     38.84 o 
   5   5  10     2907.46     2894.29     43.81 o 
   7   5  10     3999.39     3758.95     57.98 o 
 -14   6  10     1624.34     1623.67     36.02 o 
 -12   6  10      274.76      293.70     18.18 o 
 -10   6  10      243.08      258.16     20.80 o 
  -8   6  10       50.76       47.14     11.77 o 
  -6   6  10       83.25       71.06     11.92 o 
  -4   6  10       40.60       65.26     12.01 o 
  -2   6  10      129.33      128.08     14.53 o 
   0   6  10     2316.20     2295.46     43.03 o 
   2   6  10      367.73      390.18     21.12 o 
   4   6  10      456.60      456.34     20.79 o 
  -9   7  10     3190.24     3202.22     56.28 o 
  -7   7  10     1951.05     2006.07     37.33 o 
  -5   7  10     1753.61     1768.55     35.36 o 
  -3   7  10     2045.36     2132.59     46.57 o 
  -1   7  10     4175.30     4043.81     75.40 o 
 -21   1  11       23.15       34.27     16.42 o 
 -19   1  11      137.28      127.51     14.41 o 
 -17   1  11      706.20      646.44     20.32 o 
 -15   1  11     1241.30     1230.49     25.34 o 
 -13   1  11     3505.09     3451.13     47.53 o 
 -11   1  11        1.63        3.06      4.31 o 
  -9   1  11      157.50      180.04      7.73 o 
  -7   1  11        9.63       18.26      9.94 o 
  -5   1  11      426.30      414.20      7.73 o 
  -3   1  11       94.73      113.35      4.66 o 
  -1   1  11      405.68      392.73      8.68 o 
   1   1  11      592.86      604.55     10.55 o 
   3   1  11      178.03      178.72      9.42 o 
   5   1  11      153.80      154.21     10.98 o 
   7   1  11      266.67      262.25     13.87 o 
   9   1  11        0.71        5.73     12.24 o 
  11   1  11        6.45       12.02     18.21 o 
 -20   2  11        3.70       19.44     15.17 o 
 -18   2  11        3.80       -5.64     13.96 o 
 -16   2  11       15.96        1.00     12.51 o 
 -14   2  11     3844.78     3689.96     42.01 o 
 -12   2  11       16.36       13.35      6.38 o 
 -10   2  11      517.05      554.44     15.92 o 
  -8   2  11      964.26     1019.04     16.76 o 
  -6   2  11      558.27      664.66     10.53 o 
  -4   2  11     5149.44     5305.02     34.24 o 
  -2   2  11       18.58       32.21      4.26 o 
   0   2  11     4236.96     4329.31     46.09 o 
   2   2  11      989.18      912.91     15.70 o 
   4   2  11      127.34      133.82      9.60 o 
   6   2  11       37.24       28.91      9.75 o 
   8   2  11      271.91      240.04     16.05 o 
  10   2  11      418.53      445.06     19.18 o 
 -19   3  11      542.90      539.26     23.36 o 
 -17   3  11       94.81       91.64     15.08 o 
 -15   3  11       80.41       97.65      8.60 o 
 -13   3  11     1572.56     1553.85     25.86 o 
 -11   3  11       14.27        0.80      5.98 o 
  -9   3  11      284.31      327.28      8.68 o 
  -7   3  11        6.34        1.95      4.40 o 
  -5   3  11      122.16      100.32      6.03 o 
  -3   3  11       22.05       27.20      4.93 o 
  -1   3  11      487.17      486.74     10.97 o 
   1   3  11        6.14        6.93      4.79 o 
   3   3  11      453.32      506.98     16.02 o 
   5   3  11      165.84      149.54     12.57 o 
   7   3  11        4.46        7.58     13.40 o 
   9   3  11      341.20      343.35     21.12 o 
 -18   4  11      150.41      167.76     14.30 o 
 -16   4  11      258.81      256.65     13.30 o 
 -14   4  11     3231.53     3136.89     35.29 o 
 -12   4  11      103.95      114.23      9.74 o 
 -10   4  11      479.57      547.77     12.73 o 
  -8   4  11      195.70      204.80      8.25 o 
  -6   4  11       23.08       29.08      5.52 o 
  -4   4  11     1819.66     1814.56     20.19 o 
  -2   4  11       40.06       49.98      8.16 o 
   0   4  11     5243.96     5119.69     48.91 o 
   2   4  11      781.22      717.80     19.21 o 
   4   4  11       52.09       42.04     12.57 o 
   6   4  11      215.64      210.31     16.42 o 
   8   4  11      729.04      755.84     26.21 o 
 -17   5  11      739.61      739.86     24.86 o 
 -15   5  11       41.77       50.50     11.26 o 
 -13   5  11     1149.05     1168.90     22.45 o 
 -11   5  11      908.93      943.57     19.34 o 
  -9   5  11      210.79      200.80     11.19 o 
  -7   5  11      835.58      840.07     17.49 o 
  -5   5  11      675.73      661.76     15.07 o 
  -3   5  11     1138.01     1212.97     21.81 o 
  -1   5  11     1373.74     1361.20     36.82 o 
   1   5  11       12.41       -6.84     12.12 o 
   3   5  11       57.89       61.01     12.87 o 
   5   5  11      145.79      174.26     18.14 o 
 -14   6  11     1326.60     1398.58     31.50 o 
 -12   6  11      485.99      517.20     20.80 o 
 -10   6  11      378.52      394.25     15.91 o 
  -8   6  11     2215.06     2126.93     31.32 o 
  -6   6  11      207.17      221.68     14.23 o 
  -4   6  11       14.72       34.73     12.62 o 
  -2   6  11      480.06      492.59     17.85 o 
   0   6  11     1300.77     1240.58     33.64 o 
   2   6  11       88.52       59.43     17.34 o 
   4   6  11      245.94      188.73     22.77 o 
  -7   7  11      416.39      481.52     22.02 o 
  -5   7  11      396.67      402.77     24.92 o 
  -3   7  11     1387.22     1311.97     33.09 o 
 -22   0  12     6008.23     6248.49    115.82 o 
 -20   0  12     8019.82     7885.44    134.04 o 
 -18   0  12    11921.42    11491.08    179.56 o 
 -16   0  12    19293.62    18853.42    236.02 o 
 -14   0  12     8371.92     8435.83    131.82 o 
 -12   0  12    45971.55    45912.18    520.09 o 
 -10   0  12    29594.72    29688.90    549.42 o 
  -8   0  12     7551.29     7488.08     76.87 o 
  -6   0  12     3563.37     3020.49     41.81 o 
  -4   0  12    11285.84    11865.74    109.93 o 
  -2   0  12    21515.09    21949.65    233.56 o 
   0   0  12    10812.91    10213.04    129.51 o 
   2   0  12    25355.19    25109.22    358.93 o 
   4   0  12    24936.34    24449.26    363.39 o 
   6   0  12    10674.84    10331.02    162.53 o 
   8   0  12      750.55      873.87     36.08 o 
  10   0  12     3877.11     4074.69    101.48 o 
 -21   1  12       76.22       69.85     19.14 o 
 -19   1  12      205.51      181.15     14.29 o 
 -17   1  12       51.67       65.80     15.51 o 
 -15   1  12      264.15      279.70     17.30 o 
 -13   1  12     1028.76      986.73     17.59 o 
 -11   1  12      131.89      146.81      6.55 o 
  -9   1  12     1624.32     1568.63     21.96 o 
  -7   1  12     2453.25     2711.54     28.85 o 
  -5   1  12      270.22      211.61      5.46 o 
  -3   1  12      209.77      247.46      6.02 o 
  -1   1  12       95.24      138.53     10.32 o 
   1   1  12      309.45      340.22     11.81 o 
   3   1  12     1253.38     1208.83     22.47 o 
   5   1  12      602.86      564.12     18.56 o 
   7   1  12       97.23      122.70     14.84 o 
   9   1  12      362.04      309.91     16.60 o 
 -20   2  12     4310.09     4395.36     90.65 o 
 -18   2  12     8903.58     8824.18    102.42 o 
 -16   2  12     8154.50     7834.74     83.41 o 
 -14   2  12     1752.30     1764.54     24.02 o 
 -12   2  12    24334.59    23821.31    193.08 o 
 -10   2  12    29058.33    28713.26    242.45 o 
  -8   2  12    23504.92    22893.86    174.24 o 
  -6   2  12    14914.54    14419.04    111.51 o 
  -4   2  12    28080.86    28542.59    194.87 o 
  -2   2  12    25415.72    25110.77    153.86 o 
   0   2  12     3982.88     3853.23     39.46 o 
   2   2  12     9192.08     8919.18     82.00 o 
   4   2  12    11551.74    11030.52    100.34 o 
   6   2  12    11784.17    11218.24    112.44 o 
   8   2  12     2489.23     2704.56     39.38 o 
  10   2  12     3862.58     3982.92     56.76 o 
 -19   3  12       41.33       32.40     16.31 o 
 -17   3  12      809.95      749.83     23.44 o 
 -15   3  12     1696.59     1651.87     27.37 o 
 -13   3  12      130.75      121.25     11.35 o 
 -11   3  12     1344.29     1344.67     20.73 o 
  -9   3  12     1382.66     1303.91     15.46 o 
  -7   3  12       51.37       84.24      6.53 o 
  -5   3  12      330.39      372.27      8.43 o 
  -3   3  12      656.57      654.43     10.51 o 
  -1   3  12     2508.67     2423.87     40.54 o 
   1   3  12     2275.29     2196.00     30.23 o 
   3   3  12      615.94      617.60     17.72 o 
   5   3  12      179.85      172.80     13.77 o 
   7   3  12       33.78       39.15     15.03 o 
   9   3  12       30.88        7.64     16.80 o 
 -18   4  12     8383.07     8749.60    127.85 o 
 -16   4  12     3687.75     3786.91     41.31 o 
 -14   4  12     1072.03     1137.42     19.32 o 
 -12   4  12     6749.61     6575.85     60.58 o 
 -10   4  12     8557.74     8428.76     73.51 o 
  -8   4  12     6378.03     6368.99     54.55 o 
  -6   4  12     2987.57     2915.55     27.50 o 
  -4   4  12    11610.26    11659.83     86.77 o 
  -2   4  12    17165.16    16888.55    138.74 o 
   0   4  12     3205.88     3053.49     35.93 o 
   2   4  12     6082.37     6135.02     72.10 o 
   4   4  12     3698.51     3758.66     56.22 o 
   6   4  12     6341.08     6378.52     80.78 o 
 -17   5  12      643.11      700.99     19.39 o 
 -15   5  12      702.41      691.73     17.55 o 
 -13   5  12       28.52       17.61     10.77 o 
 -11   5  12      397.44      422.82     14.78 o 
  -9   5  12      122.57      112.66     10.49 o 
  -7   5  12      252.29      244.51     14.29 o 
  -5   5  12      271.36      253.42     11.50 o 
  -3   5  12       31.64       36.09     10.44 o 
  -1   5  12       71.52       79.39     12.68 o 
   1   5  12       55.47       47.35     14.31 o 
   3   5  12       45.42       36.89     14.29 o 
   5   5  12      216.58      205.13     18.83 o 
 -12   6  12     3650.02     3847.59     54.82 o 
 -10   6  12     3703.93     3843.65     48.72 o 
  -8   6  12     2733.81     2717.06     35.76 o 
  -6   6  12     3111.59     3028.06     38.29 o 
  -4   6  12     6495.27     6355.72     63.68 o 
  -2   6  12     8606.20     8484.48     89.51 o 
   0   6  12     2668.09     2714.06     47.57 o 
   2   6  12     4471.85     4432.92     66.10 o 
 -21   1  13        0.57       -1.60     17.67 o 
 -19   1  13      213.75      169.81     16.48 o 
 -17   1  13      247.94      232.35     15.19 o 
 -15   1  13     1010.22     1056.29     30.02 o 
 -13   1  13       47.97       46.99      7.47 o 
 -11   1  13      533.82      481.04     17.94 o 
  -9   1  13      996.96     1063.14     18.19 o 
  -7   1  13      398.52      341.46      9.77 o 
  -5   1  13     4071.67     4085.12     29.69 o 
  -3   1  13     3791.65     3742.21     30.11 o 
  -1   1  13      370.29      373.47     15.73 o 
   1   1  13      808.55      761.40     21.15 o 
   3   1  13      217.10      198.30     13.82 o 
   5   1  13      254.86      251.61     15.72 o 
   7   1  13      138.19      131.35     15.66 o 
   9   1  13        3.08       -7.82     17.81 o 
 -20   2  13       29.75       21.72     16.41 o 
 -18   2  13      261.89      252.92     17.56 o 
 -16   2  13      387.17      401.11     14.84 o 
 -14   2  13      494.74      492.25     13.54 o 
 -12   2  13        4.03       14.37      5.66 o 
 -10   2  13      126.48      118.28      9.18 o 
  -8   2  13       17.29       21.78      7.03 o 
  -6   2  13     1013.03     1067.07     13.69 o 
  -4   2  13       17.28       12.90      4.74 o 
  -2   2  13       56.23       58.19      4.90 o 
   0   2  13     3782.45     3675.22     47.32 o 
   2   2  13        4.92       -1.55      9.46 o 
   4   2  13      140.32      132.92     12.64 o 
   6   2  13      138.77      110.76     13.47 o 
   8   2  13       47.52       31.42     14.87 o 
 -19   3  13     1207.39     1122.67     31.08 o 
 -17   3  13      662.91      651.97     23.20 o 
 -15   3  13     3610.15     3661.26     44.05 o 
 -13   3  13      424.85      378.17     18.16 o 
 -11   3  13     1673.31     1666.21     27.12 o 
  -9   3  13      286.40      275.06     10.97 o 
  -7   3  13      380.96      376.34     10.69 o 
  -5   3  13      887.74      821.36     13.69 o 
  -3   3  13      136.05      137.96      7.09 o 
  -1   3  13      120.22      140.64      9.89 o 
   1   3  13      439.26      416.01     18.39 o 
   3   3  13      282.72      264.28     14.59 o 
   5   3  13      703.46      757.96     21.47 o 
   7   3  13      491.52      538.56     24.67 o 
 -18   4  13     1231.48     1276.10     33.68 o 
 -16   4  13     1143.20     1127.31     26.03 o 
 -14   4  13        8.48        2.92      8.11 o 
 -12   4  13       11.83       12.03      8.60 o 
 -10   4  13       62.98       67.25      7.94 o 
  -8   4  13       15.40       25.69      8.98 o 
  -6   4  13     1334.94     1354.23     20.73 o 
  -4   4  13      721.47      676.05     14.06 o 
  -2   4  13     3519.13     3535.26     42.28 o 
   0   4  13      826.21      820.04     20.76 o 
   2   4  13       62.15       63.19     13.51 o 
   4   4  13      278.97      296.05     17.10 o 
   6   4  13      154.54      169.61     17.50 o 
 -15   5  13       11.54       11.77     11.37 o 
 -13   5  13      218.09      185.27     12.81 o 
 -11   5  13      250.68      249.88     13.29 o 
  -9   5  13      827.30      790.31     19.17 o 
  -7   5  13      300.58      323.23     15.84 o 
  -5   5  13      519.11      491.43     13.77 o 
  -3   5  13      212.29      245.69     15.09 o 
  -1   5  13      179.08      186.53     14.76 o 
   1   5  13      118.17      136.05     17.02 o 
   3   5  13        9.91       14.87     17.72 o 
 -12   6  13      644.65      669.50     21.59 o 
 -10   6  13     2553.60     2532.51     37.65 o 
  -8   6  13      111.48      103.78     13.45 o 
  -6   6  13      174.59      179.14     13.50 o 
  -4   6  13       90.31      114.14     13.03 o 
  -2   6  13     2164.42     2177.80     38.77 o 
   0   6  13      535.56      599.13     25.04 o 
 -20   0  14       47.93        8.23     21.11 o 
 -18   0  14      115.04      110.14     19.82 o 
 -16   0  14      187.43      147.61     19.56 o 
 -14   0  14    21812.48    21052.88    263.18 o 
 -12   0  14       70.91       84.05     10.32 o 
 -10   0  14       72.32      114.41      9.65 o 
  -8   0  14      117.97      132.72      8.74 o 
  -6   0  14     4157.04     4515.09     46.64 o 
  -4   0  14     3449.16     3242.37     43.77 o 
  -2   0  14       56.55       72.84     11.33 o 
   0   0  14    17801.98    17159.58    211.88 o 
   2   0  14     1653.63     1604.05     58.48 o 
   4   0  14       69.34       63.57     18.61 o 
   6   0  14      784.98      770.95     36.09 o 
   8   0  14      910.44      780.58     36.96 o 
 -21   1  14     5735.38     5865.73     76.85 o 
 -19   1  14     4114.30     4051.81     57.18 o 
 -17   1  14     5387.98     5448.22     73.97 o 
 -15   1  14     3392.89     3272.37     42.11 o 
 -13   1  14    31348.17    31125.51    253.76 o 
 -11   1  14    11891.29    11963.54    100.54 o 
  -9   1  14    10285.22    10176.65     97.19 o 
  -7   1  14     8907.86     8589.98     69.23 o 
  -5   1  14    22141.98    21992.29    146.07 o 
  -3   1  14     7816.34     7756.71     63.21 o 
  -1   1  14    11679.19    11446.80    195.61 o 
   1   1  14     3367.27     3248.42     40.60 o 
   3   1  14     8616.76     8423.37     87.47 o 
   5   1  14     5051.11     4930.08     58.51 o 
   7   1  14     4448.85     4457.52     58.32 o 
 -20   2  14       29.04       13.41     17.09 o 
 -18   2  14      144.38      126.28     14.60 o 
 -16   2  14       33.13       37.80     11.00 o 
 -14   2  14     5471.62     5430.10     52.99 o 
 -12   2  14      970.71     1072.36     24.58 o 
 -10   2  14      411.44      375.90     11.56 o 
  -8   2  14      301.26      262.86     10.41 o 
  -6   2  14     1425.83     1568.00     19.21 o 
  -4   2  14      129.16      139.47      6.11 o 
  -2   2  14      908.51      882.77     18.81 o 
   0   2  14     6094.59     6206.56     90.58 o 
   2   2  14      431.66      415.61     16.46 o 
   4   2  14      138.21      131.46     13.59 o 
   6   2  14      139.04      177.93     16.86 o 
 -19   3  14     7964.04     7887.29     95.87 o 
 -17   3  14     7670.28     7705.49     85.40 o 
 -15   3  14     4110.53     4209.57     54.64 o 
 -13   3  14    12244.15    12339.07    112.46 o 
 -11   3  14     7561.30     7397.17     71.94 o 
  -9   3  14     7620.77     7563.45     68.22 o 
  -7   3  14     7269.86     7243.77     61.59 o 
  -5   3  14     9953.97    10005.14     79.95 o 
  -3   3  14    13779.07    13725.70    106.26 o 
  -1   3  14    15132.55    14889.76    155.39 o 
   1   3  14    10886.16    10843.05    130.79 o 
   3   3  14     6755.25     6490.83     78.68 o 
   5   3  14     4360.39     4532.03     70.58 o 
 -18   4  14      143.90      140.89     18.79 o 
 -16   4  14       22.81       19.31     12.84 o 
 -14   4  14      477.18      520.52     16.63 o 
 -12   4  14       30.17       30.90     11.53 o 
 -10   4  14      244.58      284.00      9.83 o 
  -8   4  14     2850.00     2729.03     35.98 o 
  -6   4  14     1559.41     1575.31     22.33 o 
  -4   4  14      454.21      460.61     13.72 o 
  -2   4  14      968.92      981.82     23.41 o 
   0   4  14      515.09      498.63     23.21 o 
   2   4  14       65.53       74.00     14.61 o 
   4   4  14      149.89      153.44     16.92 o 
 -15   5  14     4468.22     4544.95     49.31 o 
 -13   5  14     5207.58     5061.84     53.96 o 
 -11   5  14     5745.32     5785.90     59.69 o 
  -9   5  14     6753.96     6790.98     67.40 o 
  -7   5  14     7681.73     7588.38     70.03 o 
  -5   5  14     6538.22     6601.71     62.69 o 
  -3   5  14     7055.69     7075.34     70.84 o 
  -1   5  14     4047.27     3980.54     50.00 o 
   1   5  14     6062.32     5922.21     78.73 o 
   3   5  14     3432.59     3249.08     54.13 o 
 -12   6  14       64.70       60.04     13.37 o 
 -10   6  14      318.43      291.24     15.76 o 
  -8   6  14      194.63      184.48     15.82 o 
  -6   6  14      525.40      550.18     18.82 o 
  -4   6  14       65.00       36.08     13.09 o 
  -2   6  14       18.37       -1.64     15.28 o 
 -21   1  15      922.43     1019.20     32.20 o 
 -19   1  15      493.73      501.23     21.22 o 
 -17   1  15      174.66      148.48     13.58 o 
 -15   1  15       18.39       16.03     10.15 o 
 -13   1  15      158.65      155.87      8.33 o 
 -11   1  15      806.03      740.97     19.39 o 
  -9   1  15      856.43      836.53     13.01 o 
  -7   1  15      436.53      414.69     10.14 o 
  -5   1  15      245.42      247.69      9.55 o 
  -3   1  15     1103.10     1120.01     18.74 o 
  -1   1  15      245.94      251.93     11.14 o 
   1   1  15       18.32       14.52     10.42 o 
   3   1  15       25.08       19.77     11.80 o 
   5   1  15       15.09       18.01     22.42 o 
   7   1  15       14.19       28.57     15.08 o 
 -20   2  15       61.62       36.32     17.50 o 
 -18   2  15      363.16      389.65     17.35 o 
 -16   2  15      155.88      150.00     12.48 o 
 -14   2  15      106.07      112.89      8.28 o 
 -12   2  15     5031.62     4951.80     51.80 o 
 -10   2  15      437.28      522.50     13.54 o 
  -8   2  15      584.11      526.15     14.33 o 
  -6   2  15       45.01       49.65      7.34 o 
  -4   2  15      459.00      451.02     10.59 o 
  -2   2  15     1447.01     1387.85     23.89 o 
   0   2  15       36.41       44.73      7.71 o 
   2   2  15      468.18      485.32     17.25 o 
   4   2  15      419.90      403.63     17.92 o 
   6   2  15      462.18      480.94     22.40 o 
 -19   3  15       46.90       44.91     16.83 o 
 -17   3  15      172.17      203.23     16.75 o 
 -15   3  15        4.48        9.61     11.55 o 
 -13   3  15       19.16       11.34      8.62 o 
 -11   3  15      273.41      268.25     12.21 o 
  -9   3  15      224.61      226.92     11.19 o 
  -7   3  15     1599.65     1592.84     22.70 o 
  -5   3  15        9.89        3.55      9.46 o 
  -3   3  15     1752.56     1774.24     23.96 o 
  -1   3  15       43.38       45.56     14.05 o 
   1   3  15     1456.45     1449.50     33.85 o 
   3   3  15      618.66      628.52     22.23 o 
   5   3  15      499.97      516.22     22.91 o 
 -18   4  15      103.61       80.37     17.43 o 
 -16   4  15      136.47      130.28     14.04 o 
 -14   4  15      261.42      280.09     15.75 o 
 -12   4  15      321.34      316.95     12.75 o 
 -10   4  15       30.40        8.25     10.27 o 
  -8   4  15     1358.49     1257.19     25.04 o 
  -6   4  15      607.51      655.25     15.07 o 
  -4   4  15      875.65      813.01     18.61 o 
  -2   4  15       37.56       29.76     11.89 o 
   0   4  15      141.31      139.75     17.87 o 
   2   4  15       62.02       28.61     17.36 o 
   4   4  15       12.15        7.85     21.20 o 
 -15   5  15      717.12      712.46     22.19 o 
 -13   5  15      333.61      316.00     13.21 o 
 -11   5  15     1109.28     1130.21     21.57 o 
  -9   5  15      735.96      721.42     18.41 o 
  -7   5  15      401.27      364.67     14.08 o 
  -5   5  15      119.25      128.46     13.96 o 
  -3   5  15       53.88       38.88     12.61 o 
  -1   5  15       64.09       79.92     18.75 o 
   1   5  15      418.60      440.34     27.05 o 
 -10   6  15       11.27       17.79     13.25 o 
  -8   6  15      457.48      466.53     18.45 o 
  -6   6  15       23.77       37.58     14.72 o 
  -4   6  15      129.23      129.51     15.81 o 
 -20   0  16     5105.68     5373.03    100.57 o 
 -18   0  16     8805.29     8889.08    144.50 o 
 -16   0  16     2823.07     2853.21     52.91 o 
 -14   0  16      420.63      403.31     19.13 o 
 -12   0  16     6559.76     6404.04    115.88 o 
 -10   0  16     9933.57     9944.90    124.25 o 
  -8   0  16     4790.14     5092.30     61.60 o 
  -6   0  16     9760.95     9959.99    167.67 o 
  -4   0  16    20005.71    19522.00    273.52 o 
  -2   0  16    27996.18    27883.97    336.38 o 
   0   0  16      367.58      379.25     19.08 o 
   2   0  16     3911.33     3984.50     64.49 o 
   4   0  16     7877.61     8071.18    114.13 o 
   6   0  16     4923.13     4732.83     93.29 o 
 -21   1  16      159.95      196.42     19.56 o 
 -19   1  16      151.08      164.31     22.08 o 
 -17   1  16      683.58      699.77     20.65 o 
 -15   1  16     5185.04     4975.12     54.61 o 
 -13   1  16       45.68       66.10      7.65 o 
 -11   1  16      575.68      588.14     12.78 o 
  -9   1  16     1065.38     1091.78     15.64 o 
  -7   1  16      112.58      126.29      8.68 o 
  -5   1  16     1960.94     1956.66     24.80 o 
  -3   1  16      244.48      231.76     10.80 o 
  -1   1  16      660.46      721.79     21.78 o 
   1   1  16      348.14      330.42     15.01 o 
   3   1  16      519.02      549.59     20.73 o 
   5   1  16      858.11      884.27     24.42 o 
 -20   2  16     4475.38     4675.71     66.80 o 
 -18   2  16    11733.80    11854.24    114.26 o 
 -16   2  16    11710.41    11364.18    108.16 o 
 -14   2  16     3894.18     3934.73     38.52 o 
 -12   2  16    14182.26    13871.09    124.17 o 
 -10   2  16    15550.03    15415.62    135.60 o 
  -8   2  16     6557.40     6844.80     55.59 o 
  -6   2  16     6115.46     6127.49     60.20 o 
  -4   2  16    12073.95    11850.82    104.75 o 
  -2   2  16    19966.38    19861.16    187.42 o 
   0   2  16      886.61      911.10     24.06 o 
   2   2  16     3945.30     3818.81     48.73 o 
   4   2  16     6855.64     6836.21     83.74 o 
 -19   3  16       37.66       17.93     16.61 o 
 -17   3  16      234.63      238.24     16.02 o 
 -15   3  16      119.83      127.07     15.64 o 
 -13   3  16     1015.97      994.30     21.92 o 
 -11   3  16       67.79       63.54     10.35 o 
  -9   3  16     1191.58     1217.54     19.83 o 
  -7   3  16      730.67      717.09     16.41 o 
  -5   3  16       96.66      117.42     11.26 o 
  -3   3  16      151.69      166.03     15.32 o 
  -1   3  16      434.60      432.16     15.46 o 
   1   3  16      110.44      148.54     17.98 o 
   3   3  16       31.02       23.64     16.14 o 
 -16   4  16     6838.03     7065.61     70.63 o 
 -14   4  16     1677.83     1709.71     29.78 o 
 -12   4  16    10074.32     9739.89     92.85 o 
 -10   4  16    13270.35    12978.99    141.06 o 
  -8   4  16     5786.92     5893.19     61.40 o 
  -6   4  16     2723.09     2835.82     33.61 o 
  -4   4  16     5257.15     5104.17     57.06 o 
  -2   4  16     8472.62     8610.86     94.64 o 
   0   4  16     3829.23     3795.89     60.64 o 
   2   4  16     5667.29     5735.15     82.96 o 
 -13   5  16      174.89      182.88     16.28 o 
 -11   5  16      104.82       99.71     10.19 o 
  -9   5  16       77.40      100.14     11.41 o 
  -7   5  16      157.93      163.03     12.67 o 
  -5   5  16       49.42       34.61     12.16 o 
  -3   5  16      211.99      246.28     18.02 o 
  -1   5  16      219.55      231.94     23.80 o 
 -19   1  17       98.93       84.40     15.73 o 
 -17   1  17      182.72      204.12     14.71 o 
 -15   1  17      630.27      658.78     17.84 o 
 -13   1  17       35.65       46.81      9.09 o 
 -11   1  17       11.87       21.04      7.32 o 
  -9   1  17        0.53       -1.17      7.37 o 
  -7   1  17      444.13      422.20     15.54 o 
  -5   1  17      883.16      810.49     18.16 o 
  -3   1  17      134.46      148.54     10.66 o 
  -1   1  17       53.37       62.73     10.51 o 
   1   1  17      914.74      946.51     27.30 o 
   3   1  17      155.36      197.08     16.79 o 
 -18   2  17       26.12       33.15     13.08 o 
 -16   2  17      426.07      404.10     15.82 o 
 -14   2  17     3707.34     3674.36     45.50 o 
 -12   2  17     1358.44     1328.72     22.11 o 
 -10   2  17      816.73      770.93     20.64 o 
  -8   2  17      387.51      386.52     10.95 o 
  -6   2  17       31.67       36.79     11.15 o 
  -4   2  17      309.01      285.06     12.50 o 
  -2   2  17      541.48      567.86     17.16 o 
   0   2  17     2120.87     2040.53     35.87 o 
   2   2  17     1066.02     1076.28     33.29 o 
 -17   3  17        3.36      -14.58     13.20 o 
 -15   3  17      580.23      553.13     18.55 o 
 -13   3  17      744.51      733.25     22.83 o 
 -11   3  17       32.55       39.58     10.91 o 
  -9   3  17      122.48      130.38      8.84 o 
  -7   3  17      272.69      253.11     13.22 o 
  -5   3  17       12.57       14.09     13.04 o 
  -3   3  17        4.65        9.05     14.24 o 
  -1   3  17      129.12      125.48     16.68 o 
   1   3  17       65.74       51.46     11.56 o 
 -16   4  17      251.43      233.86     16.09 o 
 -14   4  17      943.09      915.35     25.63 o 
 -12   4  17       53.36       68.41     13.85 o 
 -10   4  17      668.82      616.70     18.11 o 
  -8   4  17       35.44       58.04     12.56 o 
  -6   4  17      593.22      584.54     18.95 o 
  -4   4  17      521.54      528.62     15.41 o 
  -2   4  17      101.31      122.33     13.66 o 
   0   4  17      700.17      726.36     22.83 o 
 -11   5  17      362.84      432.35     18.69 o 
  -9   5  17      409.44      398.80     26.44 o 
  -7   5  17       19.28       39.73     10.68 o 
  -5   5  17       76.03       80.54     12.83 o 
  -3   5  17      284.68      291.87     17.74 o 
 -20   0  18      598.98      568.18     47.19 o 
 -18   0  18      380.49      372.68     24.46 o 
 -16   0  18      193.51      209.10     19.28 o 
 -14   0  18      854.08      822.28     28.60 o 
 -12   0  18     2114.93     2060.09     46.07 o 
 -10   0  18       58.56       80.50     10.18 o 
  -8   0  18     4346.39     4212.51     69.16 o 
  -6   0  18      985.49      935.86     30.06 o 
  -4   0  18       51.07       34.06     18.09 o 
  -2   0  18     5186.37     5179.13     76.94 o 
   0   0  18      699.50      688.40     34.15 o 
   2   0  18       80.46      104.53     23.06 o 
 -19   1  18     6849.94     7068.60    108.81 o 
 -17   1  18     5493.34     5459.06     64.45 o 
 -15   1  18     4300.28     4193.05     48.48 o 
 -13   1  18    13372.18    13100.41    126.34 o 
 -11   1  18     7435.19     7499.99     75.76 o 
  -9   1  18     5959.42     6257.99     61.03 o 
  -7   1  18     8669.98     8596.81     90.89 o 
  -5   1  18     8396.08     8635.47     86.47 o 
  -3   1  18    12863.89    12691.46    123.11 o 
  -1   1  18     4460.90     4497.83     49.74 o 
   1   1  18     7858.74     7872.06     78.59 o 
   3   1  18     5274.95     5249.66     58.91 o 
 -18   2  18       69.73       47.75     13.33 o 
 -16   2  18       38.17       37.88     10.60 o 
 -14   2  18      752.51      783.55     19.76 o 
 -12   2  18       41.96       59.67     10.61 o 
 -10   2  18      871.16      760.83     15.34 o 
  -8   2  18     1562.38     1563.29     25.39 o 
  -6   2  18     1122.19     1150.72     25.29 o 
  -4   2  18      504.62      553.72     16.23 o 
  -2   2  18      220.20      210.82     13.91 o 
   0   2  18     2953.60     3031.53     46.47 o 
   2   2  18      499.35      524.03     24.42 o 
 -17   3  18     2669.96     2752.71     59.20 o 
 -15   3  18     2224.82     2331.00     35.73 o 
 -13   3  18     7016.70     7304.90     72.58 o 
 -11   3  18     8628.13     8566.35     78.33 o 
  -9   3  18     8086.69     8228.05     79.94 o 
  -7   3  18     8456.79     8243.87    102.46 o 
  -5   3  18     5371.43     5315.02     72.74 o 
  -3   3  18     3758.24     3756.25     49.91 o 
  -1   3  18     3357.13     3387.42     56.04 o 
   1   3  18     3336.45     3439.20     63.72 o 
 -14   4  18     1849.21     1775.28     28.88 o 
 -12   4  18       41.95       64.02     16.32 o 
 -10   4  18      158.36      150.58     13.84 o 
  -8   4  18      603.35      591.92     19.59 o 
  -6   4  18      165.47      197.46     18.99 o 
  -4   4  18       43.43       63.77     17.23 o 
  -2   4  18       26.23       16.84     18.67 o 
 -19   1  19        4.76       15.37     13.93 o 
 -17   1  19       38.74       61.50     12.61 o 
 -15   1  19      314.49      329.11     16.66 o 
 -13   1  19        8.93        8.69      9.79 o 
 -11   1  19      220.13      192.31     11.42 o 
  -9   1  19        0.60       -4.13     11.12 o 
  -7   1  19       28.79        6.66      7.64 o 
  -5   1  19      293.67      299.63     13.75 o 
  -3   1  19        0.67       15.31     11.48 o 
  -1   1  19        0.70       30.85     12.72 o 
   1   1  19       78.85       89.19     14.25 o 
 -18   2  19      385.27      440.60     18.82 o 
 -16   2  19       67.09       92.99     11.17 o 
 -14   2  19        8.08       -2.55     11.13 o 
 -12   2  19       43.93       48.86     11.07 o 
 -10   2  19      338.54      248.81     12.50 o 
  -8   2  19      530.84      500.61     20.47 o 
  -6   2  19        1.75       -1.26     12.24 o 
  -4   2  19      176.73      191.02     13.26 o 
  -2   2  19     2032.74     2107.14     37.96 o 
   0   2  19      144.74      135.24     16.33 o 
 -15   3  19     2735.69     2703.23     38.36 o 
 -13   3  19       46.04       50.05     12.39 o 
 -11   3  19     1306.36     1265.53     27.56 o 
  -9   3  19      276.21      257.76     16.24 o 
  -7   3  19      231.43      208.31     16.90 o 
  -5   3  19      637.79      592.40     23.36 o 
  -3   3  19        8.54       -7.44     13.47 o 
 -12   4  19      162.53      122.10     18.91 o 
 -10   4  19      192.22      211.54     17.85 o 
  -8   4  19      370.90      381.30     19.80 o 
  -6   4  19      153.17      174.21     18.52 o 
 -18   0  20     2289.28     2248.16     49.89 o 
 -16   0  20     6031.38     6312.09     99.23 o 
 -14   0  20     6923.22     6818.06    131.11 o 
 -12   0  20    16433.41    16512.32    242.88 o 
 -10   0  20    21950.78    21572.87    301.47 o 
  -8   0  20     5332.71     5751.39     91.88 o 
  -6   0  20     2543.36     2551.45     52.21 o 
  -4   0  20     7124.93     7283.81    116.97 o 
  -2   0  20     7712.45     7721.45    109.57 o 
 -17   1  20      134.88      144.40     14.57 o 
 -15   1  20      126.35      151.85     13.39 o 
 -13   1  20      137.98      158.42     11.81 o 
 -11   1  20       41.56       38.82     11.75 o 
  -9   1  20      282.45      319.76     16.47 o 
  -7   1  20       48.06       49.68     10.09 o 
  -5   1  20      144.09      146.59     12.87 o 
  -3   1  20      409.37      459.27     17.46 o 
  -1   1  20      629.96      632.05     20.47 o 
 -16   2  20     8392.21     8835.97     84.91 o 
 -14   2  20     3649.12     3872.46     51.78 o 
 -12   2  20     5007.16     5171.57     58.48 o 
 -10   2  20     8314.50     8008.68     93.66 o 
  -8   2  20     2392.79     2519.76     51.54 o 
  -6   2  20     3610.79     3590.41     50.47 o 
  -4   2  20     6052.54     5936.99     65.94 o 
  -2   2  20     7781.27     7830.05     90.40 o 
 -15   3  20      770.76      792.64     21.90 o 
 -13   3  20      201.02      224.73     16.74 o 
 -11   3  20      645.98      673.49     22.55 o 
  -9   3  20     1420.47     1352.51     46.93 o 
  -7   3  20      256.21      303.25     18.79 o 
  -5   3  20       38.07       23.63     16.60 o 
 -15   1  21      157.91      137.94     14.03 o 
 -13   1  21      438.37      398.92     16.73 o 
 -11   1  21      250.32      275.49     15.83 o 
  -9   1  21       16.32       20.42     13.23 o 
  -7   1  21        3.36      -13.29     12.06 o 
  -5   1  21        0.55        0.97     11.87 o 
  -3   1  21      132.53      130.18     14.81 o 
 -14   2  21       36.73       38.42     11.56 o 
 -12   2  21       38.50       35.04     12.37 o 
 -10   2  21       50.78       51.79     15.74 o 
  -8   2  21       35.68       31.09     13.88 o 
  -6   2  21      587.50      610.02     22.06 o 
 -11   3  21      134.51      164.46     16.68 o 
  -9   3  21      155.05      185.79     22.02 o 
 -14   0  22      578.03      533.99     34.39 o 
 -12   0  22      415.11      466.40     32.91 o 
 -10   0  22      400.81      389.55     19.44 o 
  -8   0  22      164.30      191.34     19.64 o 
  -6   0  22       76.55       97.97     19.97 o 
 -13   1  22     4124.20     4323.95     60.16 o 
 -11   1  22     7079.43     7150.38    110.46 o 
  -9   1  22     2798.98     2908.64     46.93 o 
  -7   1  22     4956.06     5099.72     61.43 o 
 -10   2  22       63.97       75.29     15.76 o 
                                                 
